# Supplementary material for: Comparative genomic analysis of strain Priestia megaterium B1 reveals conserved potential for adaptation to endophytism and plant growth promotion
Source: Microbiol Spectr. 2024 Jun 25;12(8):e00422-24. doi: 10.1128/spectrum.00422-24 (PMC11302069; doi:10.1128/spectrum.00422-24)
Supplement: Supplemental tables — Tables S1-S7. [file spectrum.00422-24-s0002.xlsx]

## Sheet: Table S1
Table S1: Genes assigned to carbohydrate active enzymes (CAZy) that showed hits in the three databases of dbCAN3 and the correspondence CAZY family. Highlighted cells represent genes assigned to CAZyme families that comprise plant cell wall degrading enzymes.
Locus ID	HMMER	dbCAN_sub	DIAMOND
DKPENOPO_00154	Carbohydrate Esterase4(62-185)	Carbohydrate Esterase4_e23	Carbohydrate Esterase4
DKPENOPO_00950	Carbohydrate Esterase9(9-386)	Carbohydrate Esterase9_e51	Carbohydrate Esterase9
DKPENOPO_01158	Carbohydrate Esterase14(8-113)	Carbohydrate Esterase14_e31	Carbohydrate Esterase14
DKPENOPO_01504	Carbohydrate Esterase4(39-152)	Carbohydrate Esterase4_e50	Carbohydrate Esterase4
DKPENOPO_01724	Carbohydrate Esterase4(44-159)	Carbohydrate Esterase4_e144	Carbohydrate Esterase4
DKPENOPO_01738	Carbohydrate Esterase4(91-193)	Carbohydrate Esterase4_e38	Carbohydrate Esterase4
DKPENOPO_01781	Carbohydrate Esterase4(43-163)	Carbohydrate Esterase4_e226	Carbohydrate Esterase4
DKPENOPO_02827	Carbohydrate Esterase4(38-152)	Carbohydrate Esterase4_e6	Carbohydrate Esterase4
DKPENOPO_03212	Carbohydrate Esterase4(2-123)	Carbohydrate Esterase4_e57	Carbohydrate Esterase4
DKPENOPO_03441	Carbohydrate Esterase6(54-146)	Carbohydrate Esterase6_e10	Carbohydrate Esterase0
DKPENOPO_03652	Carbohydrate Esterase4(107-248)	Carbohydrate Esterase4_e193	Carbohydrate Esterase4
DKPENOPO_03715	Carbohydrate Esterase4(273-393)	Carbohydrate Esterase4_e217	Carbohydrate Esterase4
DKPENOPO_03961	Carbohydrate Esterase4(125-248)	Carbohydrate Esterase4_e20	Carbohydrate Esterase4
DKPENOPO_05277	Carbohydrate Esterase4(50-177)	Carbohydrate Esterase4_e14	Carbohydrate Esterase4
DKPENOPO_02082	Carbohydrate-Binding Module50(92-134)	Carbohydrate-Binding Module50_e375+Carbohydrate-Binding Module50_e438+Carbohydrate-Binding Module50_e520	Carbohydrate-Binding Module50
DKPENOPO_02996	Carbohydrate-Binding Module50(236-279)	Carbohydrate-Binding Module50_e193+Carbohydrate-Binding Module50_e193	Carbohydrate-Binding Module50
DKPENOPO_03800	Carbohydrate-Binding Module50(31-75)	Carbohydrate-Binding Module50_e875	Carbohydrate-Binding Module50
DKPENOPO_04464	Carbohydrate-Binding Module50(4-48)	Carbohydrate-Binding Module50_e257	Carbohydrate-Binding Module50
DKPENOPO_00229	Glycoside Hydrolase36(12-713)	Glycoside Hydrolase36_e0	Glycoside Hydrolase36
DKPENOPO_00435	Glycoside Hydrolase13(54-342)	Glycoside Hydrolase13_e53	Glycoside Hydrolase13
DKPENOPO_00503	Glycoside Hydrolase23(114-227)	Glycoside Hydrolase23_e335	Glycoside Hydrolase23
DKPENOPO_00552	Glycoside Hydrolase4(6-186)	Glycoside Hydrolase4_e24	Glycoside Hydrolase4
DKPENOPO_00665	Glycoside Hydrolase170(1-333)	Glycoside Hydrolase170_e23	Glycoside Hydrolase170
DKPENOPO_00736	Glycoside Hydrolase13_29(27-376)	Glycoside Hydrolase13_e1	Glycoside Hydrolase13_29
DKPENOPO_00792	Glycoside Hydrolase4(2-181)	Glycoside Hydrolase4_e24	Glycoside Hydrolase4
DKPENOPO_00795	Glycoside Hydrolase170(3-359)	Glycoside Hydrolase170_e1	Glycoside Hydrolase170
DKPENOPO_01211	Glycoside Hydrolase13_31(28-372)	Glycoside Hydrolase13_e122	Glycoside Hydrolase13_31
DKPENOPO_01384	Glycoside Hydrolase68(41-479)	Glycoside Hydrolase68_e0	Glycoside Hydrolase68
DKPENOPO_01385	Glycoside Hydrolase32(53-357)	Glycoside Hydrolase32_e117	Glycoside Hydrolase32
DKPENOPO_01413	Glycoside Hydrolase32(31-332)	Glycoside Hydrolase32_e0	Glycoside Hydrolase32
DKPENOPO_01415	Glycoside Hydrolase68(77-516)	Glycoside Hydrolase68_e0	Glycoside Hydrolase68
DKPENOPO_01676	Glycoside Hydrolase28(73-437)	Glycoside Hydrolase28_e67	Glycoside Hydrolase28
DKPENOPO_01677	Glycoside Hydrolase42(6-379)	Glycoside Hydrolase42_e4	Glycoside Hydrolase42
DKPENOPO_01922	Glycoside Hydrolase2(42-917)	Glycoside Hydrolase2_e30	Glycoside Hydrolase2
DKPENOPO_02119	Glycoside Hydrolase25(13-191)	Glycoside Hydrolase25_e143	Glycoside Hydrolase25
DKPENOPO_02225	Glycoside Hydrolase25(12-191)	Glycoside Hydrolase25_e143	Glycoside Hydrolase25
DKPENOPO_02296	Glycoside Hydrolase13_36(59-381)	Glycoside Hydrolase13_e13	Glycoside Hydrolase13_36
DKPENOPO_02564	Glycoside Hydrolase4(6-186)	Glycoside Hydrolase4_e24	Glycoside Hydrolase4
DKPENOPO_02587	Glycoside Hydrolase4(5-182)	Glycoside Hydrolase4_e17	Glycoside Hydrolase4
DKPENOPO_03188	Glycoside Hydrolase1(2-476)	Glycoside Hydrolase1_e0	Glycoside Hydrolase1
DKPENOPO_03200	Glycoside Hydrolase1(6-484)	Glycoside Hydrolase1_e85	Glycoside Hydrolase1
DKPENOPO_03250	Glycoside Hydrolase31(244-690)	Glycoside Hydrolase31_e60	Glycoside Hydrolase31
DKPENOPO_03490	Glycoside Hydrolase31(229-668)	Glycoside Hydrolase31_e85	Glycoside Hydrolase31
DKPENOPO_03550	Glycoside Hydrolase32(36-341)	Glycoside Hydrolase32_e40	Glycoside Hydrolase32
DKPENOPO_03551	Glycoside Hydrolase13_31(43-385)	Glycoside Hydrolase13_e122	Glycoside Hydrolase13_31
DKPENOPO_03681	Glycoside Hydrolase32(34-335)	Glycoside Hydrolase32_e76	Glycoside Hydrolase32
DKPENOPO_05065	Glycoside Hydrolase13_5(31-371)	Glycoside Hydrolase13_e25	Glycoside Hydrolase13_5
DKPENOPO_05510	Glycoside Hydrolase13_31(28-377)	Glycoside Hydrolase13_e122	Glycoside Hydrolase13_31
DKPENOPO_05574	Glycoside Hydrolase1(2-466)	Glycoside Hydrolase1_e115	Glycoside Hydrolase1
DKPENOPO_00373	Glycosyltransferase51(52-227)	Glycosyltransferase51_e20	Glycosyltransferase51
DKPENOPO_00716	Glycosyltransferase2(63-327)	Glycosyltransferase2	Glycosyltransferase2
DKPENOPO_00893	Glycosyltransferase2(14-136)	Glycosyltransferase2	Glycosyltransferase2
DKPENOPO_00894	Glycosyltransferase4(179-322)	Glycosyltransferase4_e1091	Glycosyltransferase4
DKPENOPO_00906	Glycosyltransferase4(235-384)	Glycosyltransferase4_e4058	Glycosyltransferase4
DKPENOPO_01159	Glycosyltransferase4(196-345)	Glycosyltransferase4_e1442	Glycosyltransferase4
DKPENOPO_01174	Glycosyltransferase51(89-264)	Glycosyltransferase51_e113	Glycosyltransferase51
DKPENOPO_01270	Glycosyltransferase1(9-393)	Glycosyltransferase1_e505	Glycosyltransferase1
DKPENOPO_01503	Glycosyltransferase28(210-362)	Glycosyltransferase28_e11	Glycosyltransferase28
DKPENOPO_01772	Glycosyltransferase2(35-162)	Glycosyltransferase2	Glycosyltransferase2
DKPENOPO_01868	Glycosyltransferase2(8-168)	Glycosyltransferase2	Glycosyltransferase2
DKPENOPO_02809	Glycosyltransferase2(40-212)	Glycosyltransferase2	Glycosyltransferase2
DKPENOPO_02825	Glycosyltransferase28(203-348)	Glycosyltransferase28_e28	Glycosyltransferase28
DKPENOPO_02829	Glycosyltransferase51(52-225)	Glycosyltransferase51_e7	Glycosyltransferase51
DKPENOPO_02888	Glycosyltransferase28(190-340)	Glycosyltransferase28_e30	Glycosyltransferase28
DKPENOPO_02965	Glycosyltransferase1(103-386)	Glycosyltransferase1_e274	Glycosyltransferase1
DKPENOPO_03213	Glycosyltransferase2(180-315)	Glycosyltransferase2	Glycosyltransferase2
DKPENOPO_03654	Glycosyltransferase2(56-277)	Glycosyltransferase2	Glycosyltransferase2
DKPENOPO_03705	Glycosyltransferase2(21-128)+Glycosyltransferase2(268-371)	Glycosyltransferase2+Glycosyltransferase2	Glycosyltransferase2
DKPENOPO_03707	Glycosyltransferase2(4-107)	Glycosyltransferase2+Glycosyltransferase2	Glycosyltransferase2
DKPENOPO_03786	Glycosyltransferase2(7-176)	Glycosyltransferase2	Glycosyltransferase2
DKPENOPO_03912	Glycosyltransferase2(6-166)	Glycosyltransferase2	Glycosyltransferase2
DKPENOPO_04324	Glycoside Hydrolase57(9-190)+Glycosyltransferase4(576-731)	Glycosyltransferase4_e1648	Glycosyltransferase4
DKPENOPO_04676	Glycosyltransferase4(196-339)	Glycosyltransferase4_e1218	Glycosyltransferase4
DKPENOPO_04709	Glycosyltransferase35(93-794)	Glycosyltransferase35_e0	Glycosyltransferase35
DKPENOPO_04710	Glycosyltransferase5(2-469)	Glycosyltransferase5_e9	Glycosyltransferase5
DKPENOPO_04845	Glycosyltransferase28(199-347)	Glycosyltransferase28_e8	Glycosyltransferase28
DKPENOPO_04949	Glycosyltransferase26(55-222)	Glycosyltransferase26_e54	Glycosyltransferase26
DKPENOPO_05016	Glycosyltransferase51(62-238)	Glycosyltransferase51_e8	Glycosyltransferase51
DKPENOPO_05043	Glycosyltransferase4(178-334)	Glycosyltransferase4_e2903	Glycosyltransferase4
DKPENOPO_05044	Glycosyltransferase81(2-183)	Glycosyltransferase2	Glycosyltransferase2
DKPENOPO_01570	Polysaccharide Lyase9_2(33-394)	Polysaccharide Lyase9_e18	Polysaccharide Lyase9_2

## Sheet: Table S2 A&B
Table S2A:Contribution of top 20 Pfam domains on component 1
Pfam domain	X.Plant	X.Soil	X.Contrib.Plant	X.Contrib.Soil	X.GroupContrib	X.importance	Pfam Description
PF13579	0.368013	-0.332399	TRUE	FALSE	Plant	-0.0928896	Glycosyltransferase subfamily 4-like, N-terminal domain
PF08305	0.367237	-0.331698	TRUE	FALSE	Plant	-0.0926937	Glycosyl hydrolase family 98, putative carbohydrate-binding module
PF08002	-0.353528	0.319316	FALSE	TRUE	Soil	0.0892335	Protein of unknown function DUF1697
PF04509	0.353528	-0.319316	TRUE	FALSE	Plant	-0.0892335	CheC-like protein
PF08958	-0.34858	0.314846	FALSE	TRUE	Soil	0.0879845	Protein of unknown function DUF1871
PF01311	0.3336	-0.301316	TRUE	FALSE	Plant	-0.0842034	Type III secretion system inner membrane R protein
PF20591	0.3336	-0.301316	TRUE	FALSE	Plant	-0.0842034	Domain of unknown function DUF6792
PF19786	0.332444	-0.300272	TRUE	FALSE	Plant	-0.0839118	Protein of unknown function DUF6270
PF18476	0.331331	-0.299266	TRUE	FALSE	Plant	-0.0836307	PIN like domain, group 8
PF17247	-0.327256	0.295586	FALSE	TRUE	Soil	0.0826022	Protein of unknown function DUF5316
PF14897	0.327256	-0.295586	TRUE	FALSE	Plant	-0.0826022	Transmembrane protein EpsG-like
PF10031	0.325176	-0.293708	TRUE	FALSE	Plant	-0.0820773	Protein of unknown function DUF2273
PF05732	0.309476	-0.279526	TRUE	FALSE	Plant	-0.0781142	Plasmid replication protein, RepL
PF12996	0.307138	-0.277415	TRUE	FALSE	Plant	-0.0775241	Domain of unknown function DUF3880
PF14716	0.301701	-0.272504	TRUE	FALSE	Plant	-0.0761518	DNA polymerase beta-like, N-terminal domain
PF14791	0.301701	-0.272504	TRUE	FALSE	Plant	-0.0761518	DNA polymerase beta, thumb domain
PF13463	0.301701	-0.272504	TRUE	FALSE	Plant	-0.0761518	MarR-type HTH domain
PF18269	0.301701	-0.272504	TRUE	FALSE	Plant	-0.0761518	T3SS EscN ATPase, C-terminal
PF00264	0.301701	-0.272504	TRUE	FALSE	Plant	-0.0761518	Tyrosinase copper-binding domain
PF00771	0.301701	-0.272504	TRUE	FALSE	Plant	-0.0761518	Type III secretion system FHIPEP
Table S2B: Contribution of top 20 Pfam domains on component 2.
Pfam domain	X.Plant	X.Soil	X.Contrib.Plant	X.Contrib.Soil	X.GroupContrib	X.importance	Pfam Description
PF13828	-0.229259	0.207073	FALSE	TRUE	Soil	-0.111112	Domain of unknown function DUF4190
PF20591	0.3336	-0.301316	TRUE	FALSE	Plant	-0.107119	Domain of unknown function DUF6792
PF13449	-0.0823944	0.0744208	FALSE	TRUE	Soil	0.10411	Phytase-like domain
PF12680	0.11481	-0.1037	TRUE	FALSE	Plant	0.102065	SnoaL-like domain
PF04978	0.0210369	-0.019001	TRUE	FALSE	Plant	0.100527	Protein of unknown function DUF664
PF00771	0.301701	-0.272504	TRUE	FALSE	Plant	-0.0983591	Type III secretion system FHIPEP
PF00813	0.301701	-0.272504	TRUE	FALSE	Plant	-0.0983591	Type III secretion system inner membrane P protein
PF01052	0.301701	-0.272504	TRUE	FALSE	Plant	-0.0983591	Flagellar motor switch protein FliN-like, C-terminal domain
PF01312	0.301701	-0.272504	TRUE	FALSE	Plant	-0.0983591	Type III secretion system substrate exporter
PF01313	0.301701	-0.272504	TRUE	FALSE	Plant	-0.0983591	Bacterial export protein family 3
PF01627	0.301701	-0.272504	TRUE	FALSE	Plant	-0.0983591	Signal transduction histidine kinase, phosphotransfer (Hpt) domain
PF02154	0.301701	-0.272504	TRUE	FALSE	Plant	-0.0983591	Flagellar motor switch protein FliM
PF03748	0.301701	-0.272504	TRUE	FALSE	Plant	-0.0983591	Flagellar basal body-associated protein FliL
PF03963	0.301701	-0.272504	TRUE	FALSE	Plant	-0.0983591	Flagellar hook capping protein
PF04347	0.301701	-0.272504	TRUE	FALSE	Plant	-0.0983591	Flagellar biosynthesis protein, FliO
PF10842	0.164767	-0.148821	TRUE	FALSE	Plant	-0.0961049	Protein of unknown function DUF2642
PF01909	0.0352641	-0.0318515	TRUE	FALSE	Plant	-0.0927323	Polymerase, nucleotidyl transferase domain
PF19535	-0.0992856	0.0896773	FALSE	TRUE	Soil	0.0914689	Protein of unknown function DUF6060
PF07110	0.0143242	-0.012938	TRUE	FALSE	Plant	0.0872034	EthD domain
PF00931	-0.126901	0.11462	FALSE	TRUE	Soil	0.0867873	NB-ARC

## Sheet: Table S3
Table S3: Enrichment of Pfam domains in plant and soil groups. Fisher's Exact Test was used to identify the significant enrichment of domains, and p-values were adjusted for multiple testing using the “Benjamini-Hochberg” method (α = 0.05).
Pfam	P_Value	FDR	Plant_Count	Soil_Count	Description
PF05036	0.789424	1	28	28	Sporulation-like domain
PF01315	1	1	28	31	Aldehyde oxidase/xanthine dehydrogenase, a/b hammerhead
PF20256	1	1	28	31	Aldehyde oxidase/xanthine dehydrogenase, second molybdopterin binding domain
PF02738	1	1	28	31	Aldehyde oxidase/xanthine dehydrogenase, first molybdopterin binding domain
PF12706	1	1	28	31	Metallo-beta-lactamase
PF01810	1	1	28	31	Amino acid exporter protein, LeuE-type
PF02879	1	1	28	31	Alpha-D-phosphohexomutase, alpha/beta/alpha domain II
PF00408	1	1	28	31	Alpha-D-phosphohexomutase, C-terminal
PF02878	1	1	28	31	Alpha-D-phosphohexomutase, alpha/beta/alpha domain I
PF02880	1	1	28	31	Alpha-D-phosphohexomutase, alpha/beta/alpha domain III
PF01694	1	1	28	31	Peptidase S54, rhomboid domain
PF09290	0.461077	1	19	27	Acetaldehyde dehydrogenase, C-terminal
PF01118	1	1	28	31	Semialdehyde dehydrogenase, NAD-binding
PF01425	1	1	28	31	Amidase signature domain
PF00392	1	1	28	31	Transcription regulator HTH, GntR
PF00155	1	1	28	31	Aminotransferase, class I/classII
PF17760	1	1	28	31	UvrA, interaction domain
PF17755	1	1	28	31	UvrA DNA-binding domain
PF03631	1	1	28	31	Virulence factor BrkB
PF10747	1	1	28	31	Sporulation inhibitor of replication protein SirA
PF10646	1	1	28	31	GerMN domain
PF13522	1	1	28	31	-
PF01380	1	1	28	31	SIS domain
PF03741	1	1	28	31	Integral membrane protein TerC
PF00106	1	1	28	31	Short-chain dehydrogenase/reductase SDR
PF00005	1	1	28	31	ABC transporter-like, ATP-binding domain
PF03466	1	1	28	31	LysR, substrate-binding
PF00126	1	1	28	31	Transcription regulator HTH, LysR
PF00534	1	1	28	31	Glycosyl transferase, family 1
PF13439	1	1	28	31	Glycosyltransferase subfamily 4-like, N-terminal domain
PF09860	1	1	28	31	Domain of unknown function DUF2087
PF01541	1	1	28	31	GIY-YIG endonuclease
PF00773	1	1	28	30	Ribonuclease II/R
PF17876	1	1	28	30	RNase II/RNase R, cold shock domain
PF08206	1	1	28	30	Ribonuclease B, N-terminal OB domain
PF00575	1	1	28	31	S1 domain
PF01261	1	1	28	31	Xylose isomerase-like, TIM barrel domain
PF05504	1	1	28	31	Spore germination GerAC-like, C-terminal
PF13302	1	1	28	31	GNAT domain
PF12802	1	1	28	31	MarR-type HTH domain
PF00583	1	1	28	31	GNAT domain
PF00248	1	1	28	31	NADP-dependent oxidoreductase domain
PF11553	1	1	28	31	Protein of unknown function DUF3231
PF02786	1	1	28	31	Carbamoyl-phosphate synthetase large subunit-like, ATP-binding domain
PF02785	1	1	28	31	Biotin carboxylase, C-terminal
PF00364	1	1	28	31	Biotin/lipoyl attachment
PF02626	1	1	28	31	Carboxyltransferase domain, subdomain A and B
PF02682	1	1	28	31	Carboxyltransferase domain, subdomain C and D
PF00289	1	1	28	31	Biotin carboxylase-like, N-terminal domain
PF00395	1	1	2	2	S-layer homology domain
PF00144	1	1	24	27	Beta-lactamase
PF00551	1	1	28	31	Formyl transferase, N-terminal
PF02133	1	1	28	31	Purine-cytosine permease
PF01276	1	1	28	31	Orn/Lys/Arg decarboxylase, major domain
PF03711	1	1	28	31	Orn/Lys/Arg decarboxylase, C-terminal
PF01326	0.896138	1	27	31	Pyruvate phosphate dikinase, AMP/ATP-binding domain
PF02653	1	1	28	31	ABC transporter, permease
PF20628	0.793844	1	6	8	Dyp-type peroxidase, C-terminal domain
PF04261	0.793844	1	6	8	Dyp-type peroxidase, N-terminal domain
PF01546	1	1	28	31	Peptidase M20
PF09953	1	1	28	31	Protein of unknown function DUF2187
PF01522	1	1	28	31	NodB homology domain
PF01527	0.392933	1	12	9	Transposase
PF09388	1	1	28	31	Aspartyl-phosphate phosphatase Spo0E-like
PF06257	1	1	28	31	Protein Veg
PF13349	1	1	28	31	Putative adhesin
PF00115	1	1	28	31	Cytochrome c oxidase subunit I
PF14328	1	1	28	30	Protein of unknown function DUF4385
PF13314	0.789424	1	28	28	Protein of unknown function DUF4083
PF13411	1	1	28	31	MerR-type HTH domain
PF02607	1	1	28	31	Cobalamin (vitamin B12)-binding module, cap domain
PF02310	1	1	28	31	Cobalamin (vitamin B12)-binding domain
PF13732	1	1	28	31	Domain of unknown function DUF4162
PF08240	1	1	28	31	Alcohol dehydrogenase-like, N-terminal
PF00107	1	1	28	31	Alcohol dehydrogenase-like, C-terminal
PF00023	0.51321	1	8	12	Ankyrin repeat
PF12796	1	1	28	31	Ankyrin repeat
PF02645	1	1	28	31	DegV
PF09335	1	1	28	31	VTT domain
PF08858	1	1	28	31	IDEAL domain
PF00724	1	1	28	31	NADH:flavin oxidoreductase/NADH oxidase, N-terminal
PF17853	1	1	28	31	CdaR, GGDEF-like domain
PF07905	1	1	28	31	Purine catabolism PurC-like domain
PF13556	1	1	28	31	PucR C-terminal helix-turn-helix domain
PF05975	1	1	28	30	Bacterial ABC transporter EcsB
PF07690	1	1	28	31	Major facilitator superfamily
PF11514	1	1	28	31	Protein of unknown function DUF3219
PF13669	1	1	28	31	-
PF01979	1	1	28	31	Amidohydrolase-related
PF03413	1	1	28	31	PepSY domain
PF13443	1	1	28	31	Cro/C1-type helix-turn-helix domain
PF14072	0.43349	1	4	2	DNA sulphur modification protein DndB
PF01040	1	1	28	31	UbiA prenyltransferase family
PF03779	0.890035	1	24	28	SPW repeat
PF12696	0.369299	1	24	20	TraD/TraG, TraM recognition site
PF02534	0.404806	1	20	16	Type IV secretory system Conjugative DNA transfer
PF07883	1	1	28	31	Cupin 2, conserved barrel
PF01381	1	1	28	31	Cro/C1-type helix-turn-helix domain
PF13798	1	1	28	31	Protein of unknown function with PCYCGC motif
PF02463	1	1	28	31	RecF/RecN/SMC, N-terminal
PF20224	1	1	28	30	Protein of unknown function DUF6583
PF04397	1	1	28	31	LytTR DNA-binding domain
PF00072	1	1	28	31	Signal transduction response regulator, receiver domain
PF00535	1	1	28	31	Glycosyltransferase 2-like
PF01740	1	1	28	31	STAS domain
PF08279	1	1	28	31	Helix-turn-helix, type 11
PF13280	1	1	28	30	WYL domain
PF08281	1	1	28	31	RNA polymerase sigma factor 70, region 4 type 2
PF04542	1	1	28	31	RNA polymerase sigma-70 region 2
PF08863	1	1	28	31	YolD-like protein
PF02754	1	1	28	31	Cysteine-rich domain
PF13183	1	1	28	31	4Fe-4S ferredoxin-type, iron-sulphur binding domain
PF00528	1	1	28	31	ABC transporter type 1, transmembrane domain MetI-like
PF13624	1	1	28	31	-
PF00246	1	1	28	31	Peptidase M14, carboxypeptidase A
PF04055	1	1	28	31	Radical SAM
PF21016	1	1	28	31	Dual-specificity RNA methyltransferase RlmN, N-terminal domain
PF00893	1	1	28	31	Small multidrug resistance protein
PF05201	1	1	28	30	Glutamyl-tRNA reductase, N-terminal
PF00745	1	1	28	30	Tetrapyrrole biosynthesis, glutamyl-tRNA reductase, dimerisation domain
PF01488	1	1	28	31	Quinate/shikimate 5-dehydrogenase/glutamyl-tRNA reductase
PF03951	1	1	28	31	Glutamine synthetase, N-terminal domain
PF00120	1	1	28	31	Glutamine synthetase, catalytic domain
PF00884	1	1	28	31	Sulfatase, N-terminal
PF02779	1	1	28	31	Transketolase-like, pyrimidine-binding domain
PF02780	1	1	28	31	Transketolase, C-terminal domain
PF02283	1	1	28	31	Bifunctional adenosylcobalamin biosynthesis protein CobU/CobP
PF02517	1	1	28	31	Type II CAAX prenyl endopeptidase Rce1-like
PF00753	1	1	28	31	Metallo-beta-lactamase
PF00582	1	1	28	31	UspA
PF13520	1	1	28	31	Amino acid/polyamine transporter I
PF06166	0.894201	1	26	30	Protein of unknown function DUF979
PF04069	1	1	28	31	ABC-type glycine betaine transport system, substrate-binding domain
PF01255	1	1	28	31	Decaprenyl diphosphate synthase-like
PF02378	1	1	28	31	Phosphotransferase system, EIIC
PF12838	1	1	28	31	4Fe-4S ferredoxin-type, iron-sulphur binding domain
PF04536	1	1	28	31	TPM domain
PF13722	1	1	28	30	CstA, C-terminal domain
PF02554	1	1	28	30	CstA, N-terminal domain
PF01588	1	1	28	31	tRNA-binding domain
PF09334	1	1	28	31	Methionyl/Leucyl tRNA synthetase
PF19303	1	1	28	31	Methionyl-tRNA synthetase, anticodon-binding domain
PF01884	1	1	28	31	Geranylgeranylglyceryl phosphate synthase/Heptaprenylglyceryl phosphate synthase
PF00209	1	1	28	31	Sodium:neurotransmitter symporter
PF06580	1	1	28	31	Signal transduction histidine kinase, internal region
PF02518	1	1	28	31	Histidine kinase/HSP90-like ATPase
PF00672	1	1	28	31	HAMP domain
PF00561	1	1	28	31	Alpha/beta hydrolase fold-1
PF00590	1	1	28	31	Tetrapyrrole methylase
PF01636	1	1	28	31	Aminoglycoside phosphotransferase
PF06445	0.890951	1	26	27	GyrI-like small molecule binding domain
PF01055	1	1	23	26	Glycosyl hydrolases family 31 TIM-barrel domain
PF21365	1	1	23	26	Glycosyl hydrolase family 31 C-terminal domain
PF00171	1	1	28	31	Aldehyde dehydrogenase domain
PF13599	1	1	28	31	Pentapeptide repeat
PF05525	1	1	28	31	Branched-chain amino acid transport system II carrier protein
PF11734	1	1	28	30	Lysidine-tRNA(Ile) synthetase, C-terminal
PF01171	1	1	28	30	tRNA(Ile)-lysidine/2-thiocytidine synthase, N-terminal
PF18719	1	1	28	31	ArlS, sensor domain
PF00512	1	1	28	31	Signal transduction histidine kinase, dimerisation/phosphoacceptor domain
PF00149	1	1	28	31	Calcineurin-like phosphoesterase domain, ApaH type
PF13271	0.476104	1	1	0	Domain of unknown function DUF4062
PF00083	1	1	28	31	Major facilitator, sugar transporter-like
PF08448	1	1	28	31	PAS fold-4
PF12688	0.789424	1	28	28	Tetratrico peptide repeat, group 5
PF13174	1	1	23	25	Tetratricopeptide repeat
PF00266	1	1	28	31	Aminotransferase class V domain
PF03845	1	1	28	31	Spore germination GerAB
PF02347	1	1	28	31	Glycine cleavage system P-protein, N-terminal domain
PF00589	1	1	28	31	Integrase, catalytic domain
PF13181	1	1	28	31	Tetratricopeptide repeat
PF03176	1	1	28	31	Membrane transport protein MMPL domain
PF10776	1	1	28	30	Tetraprenyl-beta-curcumene synthase YtpB-like
PF00067	1	1	28	31	Cytochrome P450
PF00175	1	1	28	31	Oxidoreductase FAD/NAD(P)-binding
PF00258	1	1	28	31	Flavodoxin/nitric oxide synthase
PF00667	1	1	28	31	Sulfite reductase [NADPH] flavoprotein alpha-component-like, FAD-binding
PF13416	1	1	28	31	Bacterial-type extracellular solute-binding protein
PF00291	1	1	28	31	Tryptophan synthase beta chain-like, PALP domain
PF14412	0.467786	1	10	7	AHH domain-containing protein
PF03600	1	1	28	31	Citrate transporter-like domain
PF00264	0.586622	1	28	26	Tyrosinase copper-binding domain
PF11188	1	1	28	30	Protein of unknown function DUF2975
PF13748	1	1	3	3	ABC transporter type 1, transmembrane domain
PF02311	1	1	28	31	AraC-type arabinose-binding/dimerisation domain
PF12833	1	1	28	31	DNA binding HTH domain, AraC-type
PF01148	1	1	28	30	-
PF03816	1	1	28	31	Cell envelope-related transcriptional attenuator domain
PF13561	1	1	28	31	-
PF01370	1	1	28	31	NAD-dependent epimerase/dehydratase
PF01863	1	1	28	31	YgjP-like, metallopeptidase domain
PF01225	1	1	28	31	Mur ligase, N-terminal catalytic domain
PF08245	1	1	28	31	Mur ligase, central
PF02875	1	1	28	31	Mur ligase, C-terminal
PF08546	1	1	28	31	Ketopantoate reductase, C-terminal domain
PF02558	1	1	28	31	Ketopantoate reductase, N-terminal domain
PF01487	0.779972	1	23	28	3-dehydroquinate dehydratase type I
PF00330	1	1	28	31	Aconitase/3-isopropylmalate dehydratase large subunit, alpha/beta/alpha domain
PF02595	1	1	28	30	Glycerate kinase
PF04240	1	1	28	30	Bisanhydrobacterioruberin hydratase CruF-like
PF00702	1	1	28	31	-
PF00122	1	1	28	31	-
PF13646	1	1	28	31	-
PF00694	1	1	28	31	Aconitase A/isopropylmalate dehydratase small subunit, swivel domain
PF00491	1	1	28	31	Ureohydrolase
PF04237	0.807169	1	7	9	YjbR
PF13115	1	1	28	31	YtkA-like domain
PF01580	1	1	28	31	FtsK domain
PF01520	1	1	28	31	N-acetylmuramoyl-L-alanine amidase, catalytic domain
PF01476	1	1	28	31	LysM domain
PF08282	1	1	28	31	-
PF06738	1	1	28	31	Threonine/serine exporter-like, N-terminal domain
PF02492	1	1	28	30	CobW/HypB/UreG, nucleotide-binding domain
PF07683	1	1	28	30	Zinc chaperone CobW-like, C-terminal
PF01497	1	1	28	31	ABC transporter periplasmic binding domain
PF00300	1	1	28	31	Histidine phosphatase superfamily, clade-1
PF02272	1	1	28	31	DHHA1 domain
PF01411	1	1	28	30	Alanyl-tRNA synthetase, class IIc, N-terminal
PF07973	1	1	28	31	Threonyl/alanyl tRNA synthetase, SAD
PF14693	1	1	28	31	Large ribosomal subunit protein bL25, beta domain
PF01386	1	1	28	31	Large ribosomal subunit protein bL25, L25 domain
PF05569	1	1	28	31	Peptidase M56
PF00905	1	1	28	31	Penicillin-binding protein, transpeptidase
PF07873	1	1	28	31	Spore protein YabP/YqfC
PF01121	1	1	28	30	Dephospho-CoA kinase
PF03358	1	1	28	31	NADPH-dependent FMN reductase-like
PF00202	1	1	28	31	Aminotransferase class-III
PF21747	1	1	28	31	YpoC-like
PF13610	0.657086	1	23	22	DDE domain
PF07694	1	1	28	31	Signal transduction histidine kinase, 5TM receptor LytS, transmembrane region
PF00990	1	1	28	31	GGDEF domain
PF01844	1	1	28	31	HNH endonuclease
PF01032	1	1	28	31	ABC transporter, permease protein, BtuC-like
PF00902	1	1	28	31	Sec-independent periplasmic protein translocase TatC
PF10145	0.729045	1	3	5	Phage tail tape measure protein
PF01903	1	1	28	31	Sirohydrochlorin cobaltochelatase CbiX-like
PF00486	1	1	28	31	OmpR/PhoB-type DNA-binding domain
PF07687	1	1	28	31	Peptidase M20, dimerisation domain
PF12784	0.892859	1	27	28	PD-(D/E)XK nuclease family transposase
PF06470	1	1	28	31	SMCs flexible hinge
PF12850	1	1	28	31	Calcineurin-like phosphoesterase domain, lpxH-type
PF02687	1	1	28	31	ABC3 transporter permease protein domain
PF19112	1	1	28	31	Vanillate O-demethylase oxygenase-like, C-terminal catalytic domain
PF00355	1	1	28	31	Rieske [2Fe-2S] iron-sulphur domain
PF02706	1	1	28	31	Polysaccharide chain length determinant N-terminal domain
PF13396	1	1	28	31	Cardiolipin synthase N-terminal
PF13091	1	1	28	31	Phospholipase D-like domain
PF13154	0.3593	1	23	19	Domain of unknown function DUF3991
PF13155	1	1	28	31	-
PF01645	1	1	28	30	Glutamate synthase domain
PF01493	1	1	28	30	Glutamate synthase, alpha subunit, C-terminal
PF04898	1	1	28	30	Glutamate synthase, central-N
PF00310	1	1	28	30	Glutamine amidotransferase type 2 domain
PF12867	1	1	28	31	DinB-like domain
PF00933	1	1	3	3	Glycoside hydrolase, family 3, N-terminal
PF12638	1	1	28	31	Staygreen protein
PF02776	1	1	28	31	Thiamine pyrophosphate enzyme, N-terminal TPP-binding domain
PF02775	1	1	28	31	Thiamine pyrophosphate enzyme, TPP-binding
PF00205	1	1	28	31	Thiamine pyrophosphate enzyme, central domain
PF03796	1	1	28	31	DNA helicase, DnaB-like, C-terminal
PF00772	1	1	28	31	DNA helicase, DnaB-like, N-terminal
PF02481	1	1	28	31	DNA recombination-mediator protein A
PF00664	1	1	28	31	ABC transporter type 1, transmembrane domain
PF14534	1	1	28	31	Domain of unknown function DUF4440
PF00474	1	1	28	31	Sodium/solute symporter
PF00190	1	1	28	30	Cupin 1
PF08244	1	1	28	31	Glycosyl hydrolase family 32, C-terminal
PF00251	1	1	28	31	Glycosyl hydrolase family 32, N-terminal
PF06439	0.894201	1	26	30	3-keto-disaccharide hydrolase
PF07364	1	1	28	31	Microcystin LR degradation protein MlrC, N-terminal
PF07171	1	1	28	31	Microcystin LR degradation protein MlrC, C-terminal
PF06821	0.651243	1	19	25	Serine hydrolase
PF01554	1	1	28	31	Multi antimicrobial extrusion protein
PF01584	1	1	28	31	CheW-like domain
PF03448	1	1	28	31	Magnesium transporter, MgtE intracellular domain
PF10502	1	1	28	31	Peptidase S26
PF06277	1	1	28	31	Ethanolamine ammonia-lyase reactivase EutA
PF03626	1	1	28	31	Cytochrome C oxidase subunit IV, prokaryotes
PF13379	1	1	28	31	-
PF00042	1	1	28	31	Globin
PF00970	1	1	28	31	Flavoprotein pyridine nucleotide cytochrome reductase-like, FAD-binding domain
PF00293	1	1	28	31	NUDIX hydrolase domain
PF00881	1	1	28	31	Nitroreductase
PF14152	1	1	28	31	YfhE-like protein
PF19302	0.894687	1	28	29	-
PF08264	1	1	28	31	Methionyl/Valyl/Leucyl/Isoleucyl-tRNA synthetase, anticodon-binding
PF00133	1	1	28	31	Aminoacyl-tRNA synthetase, class Ia
PF00356	1	1	28	31	LacI-type HTH domain
PF13377	1	1	28	31	Transcriptional regulator LacI/GalR-like, sensor domain
PF01619	1	1	28	31	Proline dehydrogenase domain
PF07943	1	1	28	31	Peptidase S11, D-Ala-D-Ala carboxypeptidase A, C-terminal
PF00768	1	1	28	31	Peptidase S11, D-alanyl-D-alanine carboxypeptidase A, N-terminal
PF01569	1	1	28	31	Phosphatidic acid phosphatase type 2/haloperoxidase
PF06691	1	1	28	30	Protein of unknown function DUF1189
PF00390	1	1	28	31	Malic enzyme, N-terminal domain
PF03949	1	1	28	31	Malic enzyme, NAD-binding
PF01206	1	1	28	31	TusA-like domain
PF13616	1	1	28	31	-
PF01925	1	1	28	31	Transmembrane protein TauE-like
PF04760	1	1	28	31	Translation initiation factor IF-2, N-terminal
PF00009	1	1	28	31	Translational (tr)-type GTP-binding domain
PF11987	1	1	28	31	Translation initiation factor IF- 2, domain 3
PF01272	1	1	28	31	Transcription elongation factor, GreA/GreB, C-terminal
PF13481	0.896138	1	27	31	-
PF13541	0.792145	1	26	31	-
PF18073	0.792145	1	26	31	LapB, rubredoxin metal binding domain
PF09577	1	1	28	31	Sporulation protein YpjB
PF01467	1	1	28	31	Cytidyltransferase-like domain
PF04151	0.490525	1	5	3	Peptidase, C-terminal, archaeal/bacterial
PF13468	1	1	28	30	Glyoxalase-like domain
PF02709	1	1	27	29	N-terminal domain of galactosyltransferase
PF02151	1	1	28	31	UVR domain
PF18277	1	1	28	31	AbrB, C-terminal
PF04014	1	1	28	31	SpoVT-AbrB domain
PF00465	1	1	28	31	Alcohol dehydrogenase, iron-type/glycerol dehydrogenase GldA
PF00704	1	1	28	31	Glycoside hydrolase family 18, catalytic domain
PF00367	1	1	28	31	Phosphotransferase system EIIB, cysteine phosphorylation site
PF12705	1	1	28	31	PD-(D/E)XK endonuclease-like domain, AddAB-type
PF13240	1	1	28	30	Zinc-ribbon domain
PF05139	1	1	28	31	Erythromycin esterase
PF09397	1	1	28	31	FtsK gamma domain
PF17854	1	1	28	31	FtsK alpha domain
PF00296	1	1	28	31	Luciferase-like domain
PF00370	1	1	28	31	Carbohydrate kinase FGGY, N-terminal
PF02782	1	1	28	31	Carbohydrate kinase FGGY, C-terminal
PF00483	1	1	28	31	Nucleotidyl transferase domain
PF14340	1	1	28	31	Domain of unknown function DUF4395
PF13799	0.894201	1	26	30	Domain of unknown function DUF4183
PF01638	1	1	28	31	Helix-turn-helix, HxlR type
PF10458	1	1	28	31	Valyl-tRNA synthetase, tRNA-binding arm
PF02866	1	1	28	31	Lactate/malate dehydrogenase, C-terminal
PF00056	1	1	28	31	Lactate/malate dehydrogenase, N-terminal
PF11345	0.689844	1	25	31	Protein of unknown function DUF3147
PF06160	1	1	28	31	Septation ring formation regulator EzrA
PF07485	1	1	28	31	Uncharacterised protein family, LppY/LpqO
PF00860	1	1	28	31	Nucleobase cation symporter 2 family
PF03734	1	1	28	31	L,D-transpeptidase catalytic domain
PF00152	1	1	28	31	Aminoacyl-tRNA synthetase, class II (D/K/N)
PF02938	1	1	28	30	GAD domain
PF01336	1	1	28	31	OB-fold nucleic acid binding domain, AA-tRNA synthetase-type
PF12746	1	1	27	29	GNAT acetyltransferase YdfB-like
PF02080	1	1	28	31	Regulator of K+ conductance, C-terminal
PF00999	1	1	28	31	Cation/H+ exchanger
PF01547	1	1	28	31	Bacterial-type extracellular solute-binding protein
PF00378	1	1	28	31	Enoyl-CoA hydratase/isomerase
PF01019	1	1	28	31	-
PF13673	1	1	28	31	GNAT domain
PF00892	1	1	28	31	EamA domain
PF01593	1	1	28	31	Amine oxidase
PF03116	1	1	28	31	Ion-translocating oxidoreductase NqrB/RnfD
PF00496	1	1	28	31	Solute-binding protein family 5 domain
PF16884	1	1	28	31	Oxidoreductase, N-terminal domain
PF13384	1	1	28	31	-
PF11181	1	1	28	31	General stress protein 17M-like domain
PF02255	1	1	28	31	Phosphotransferase system, lactose/cellobiose-type IIA subunit
PF01938	1	1	28	31	TRAM domain
PF00919	1	1	28	31	Methylthiotransferase, N-terminal
PF01625	1	1	28	31	Peptide methionine sulphoxide reductase MsrA domain
PF01641	1	1	28	31	Peptide methionine sulphoxide reductase MrsB domain
PF01144	1	1	28	31	Coenzyme A transferase family I
PF14808	0.896138	1	27	31	TMEM164 family
PF12669	0.792145	1	26	31	-
PF18024	1	1	28	31	TyrR family, helix-turn-helix domain
PF13426	1	1	28	31	PAS domain
PF00158	1	1	28	31	RNA polymerase sigma factor 54 interaction domain
PF02746	1	1	28	31	Mandelate racemase/muconate lactonizing enzyme, N-terminal domain
PF13378	1	1	28	31	Enolase C-terminal domain-like
PF00805	1	1	21	24	Pentapeptide repeat
PF13188	1	1	28	31	PAS domain
PF03707	1	1	28	31	MHYT domain
PF00411	1	1	28	31	Small ribosomal subunit protein uS11
PF02541	0.894687	1	28	29	Ppx/GppA phosphatase, N-terminal
PF21447	0.894687	1	28	29	Ppx/GppA phosphatase, C-terminal
PF03323	1	1	28	31	Bacillus/Clostridium Ger spore germination protein
PF00809	0.896138	1	27	31	Pterin binding enzyme
PF00710	1	1	28	31	L-asparaginase, N-terminal
PF17763	1	1	28	31	Asparaginase/glutaminase, C-terminal
PF12698	1	1	28	31	ABC-2 type transporter, transmembrane domain
PF03929	0.879978	1	21	22	PepSY-associated TM protein
PF02386	1	1	28	31	Cation transporter
PF03717	1	1	28	31	Penicillin-binding protein, dimerisation domain
PF02743	1	1	28	31	Double Cache domain 1
PF00015	1	1	28	31	Methyl-accepting chemotaxis protein (MCP) signalling domain
PF14266	1	1	28	30	Putative component of 'biosynthetic module'
PF01156	1	1	28	31	Inosine/uridine-preferring nucleoside hydrolase domain
PF01418	1	1	28	31	Helix-turn-helix protein RpiR
PF00232	1	1	28	31	Glycoside hydrolase family 1
PF01558	1	1	28	30	Pyruvate/ketoisovalerate oxidoreductase, catalytic domain
PF17147	1	1	28	30	Pyruvate:ferredoxin oxidoreductase, core domain II
PF01855	1	1	28	30	Pyruvate flavodoxin/ferredoxin oxidoreductase, pyrimidine binding domain
PF02729	1	1	28	31	Aspartate/ornithine carbamoyltransferase, carbamoyl-P binding
PF00185	1	1	28	31	Aspartate/ornithine carbamoyltransferase, Asp/Orn-binding domain
PF00857	1	1	28	31	Isochorismatase-like
PF12840	1	1	28	31	-
PF00814	1	1	28	31	Gcp-like domain
PF04445	1	1	28	31	Ribosomal RNA small subunit methyltransferase J
PF00174	1	1	28	30	Oxidoreductase, molybdopterin-binding domain
PF12670	1	1	28	31	Protein of unknown function DUF3792, transmembrane
PF13460	1	1	28	31	NAD(P)-binding domain
PF03099	1	1	28	31	Biotinyl protein ligase (BPL) and lipoyl protein ligase (LPL), catalytic domain
PF10437	1	1	28	31	Lipoate protein ligase, C-terminal
PF00294	1	1	28	31	Carbohydrate kinase PfkB
PF10609	1	1	28	31	Flagellum site-determining protein YlxH/ Fe-S cluster assembling factor NBP35
PF01168	1	1	28	31	Alanine racemase, N-terminal
PF09580	1	1	28	31	Sporulation lipoprotein YhcN/YlaJ-like
PF01134	1	1	28	31	MnmG, N-terminal domain
PF01566	1	1	28	31	NRAMP family
PF13419	1	1	28	31	Haloacid dehalogenase-like hydrolase
PF10990	1	1	28	30	Protein of unknown function DUF2809
PF00877	1	1	28	31	Endopeptidase, NLPC/P60 domain
PF13289	1	1	3	4	SIR2-like domain
PF01613	1	1	28	31	Flavin reductase like domain
PF02602	1	1	28	31	Tetrapyrrole biosynthesis, uroporphyrinogen III synthase
PF04367	1	1	28	31	Protein CONTINUOUS VASCULAR RING 1-like
PF13129	1	1	27	29	Protein of unknown function DUF3953
PF00027	1	1	28	31	Cyclic nucleotide-binding domain
PF13545	1	1	28	31	Crp-type HTH domain
PF07991	1	1	28	31	Ketol-acid reductoisomerase, N-terminal
PF01450	1	1	28	31	Ketol-acid reductoisomerase, C-terminal
PF02110	1	1	28	31	Hydroxyethylthiazole kinase
PF02277	1	1	28	31	Nicotinate-nucleotide-dimethylbenzimidazole phosphoribosyltransferase
PF03553	1	1	28	31	Na+/H+ antiporter, NhaC-like, C-terminal
PF01557	1	1	28	31	Fumarylacetoacetase-like, C-terminal
PF10370	1	1	28	31	Rv2993c-like, N-terminal
PF08533	0.674055	1	3	2	Beta-galactosidase C-terminal
PF02449	1	1	28	31	Glycoside hydrolase, family 42, N-terminal
PF08532	1	1	28	30	Beta-galactosidase trimerisation
PF08671	1	1	28	31	SinR repressor/SinI anti-repressor, dimerisation domain
PF03611	1	1	28	31	Phosphotransferase system, sugar-specific permease component
PF09587	1	1	28	31	Capsule synthesis protein, CapA
PF08239	1	1	28	31	SH3-like domain, bacterial-type
PF06857	1	1	28	31	Malonate decarboxylase/citrate lyase acyl carrier protein
PF01230	1	1	28	30	HIT-like domain
PF14398	1	1	28	31	Endospore coat-associated protein YheC/D
PF01116	1	1	28	31	Fructose-bisphosphate aldolase, class-II
PF13515	1	1	28	31	Integral membrane bound transporter domain
PF13482	1	1	28	31	YprB, ribonuclease H-like domain
PF13714	0.894687	1	28	29	-
PF00557	1	1	28	31	Peptidase M24
PF13563	1	1	28	31	-
PF02771	1	1	28	31	Acyl-CoA dehydrogenase/oxidase, N-terminal
PF02770	1	1	28	31	Acyl-CoA oxidase/dehydrogenase, middle domain
PF00441	1	1	28	31	Acyl-CoA dehydrogenase/oxidase, C-terminal
PF11033	1	1	28	31	Competence, DNA-entry nuclease inhibitor, ComJ
PF02447	1	1	28	31	Gluconate transporter
PF03994	1	1	28	31	Protein of unknown function DUF350
PF02885	1	1	28	31	Glycosyl transferase family 3, N-terminal domain
PF00591	1	1	28	31	Glycosyl transferase, family 3
PF07831	1	1	28	30	Pyrimidine nucleoside phosphorylase, C-terminal
PF07949	0.894687	1	28	29	YbbR-like
PF15980	1	1	28	31	Competence operon G, ComGF
PF07963	1	1	28	31	Prokaryotic N-terminal methylation site
PF11975	1	1	28	31	Glycosyl hydrolase, family 4, C-terminal
PF02056	1	1	28	31	Glycoside hydrolase, family 4
PF20591	0.492746	1	28	25	Domain of unknown function DUF6792
PF18739	1	1	1	2	Apea-like HEPN
PF18862	1	1	1	2	ApeA N-terminal domain 1
PF04309	1	1	28	31	Glycerol uptake operon antiterminator
PF16927	0.871281	1	19	19	N-terminal 7TM region of histidine kinase
PF13414	0.567603	1	7	5	TPR repeat
PF00313	1	1	28	31	Cold-shock protein, DNA-binding
PF08906	1	1	18	20	T6SS immunity protein Tdi1, C-terminal
PF08887	1	1	18	20	GAD-like domain
PF02673	1	1	28	31	Undecaprenyl-diphosphatase UppP
PF01012	1	1	28	31	Electron transfer flavoprotein, alpha/beta-subunit, N-terminal
PF00324	1	1	28	31	Amino acid permease/ SLC12A domain
PF07301	1	1	28	31	CcdC protein
PF08032	1	1	28	31	RNA 2-O ribose methyltransferase, substrate binding
PF00588	1	1	28	31	tRNA/rRNA methyltransferase, SpoU type
PF13800	1	1	28	30	Sigma factor regulator, N-terminal
PF13791	1	1	28	30	Sigma factor regulator C-terminal domain
PF05025	1	1	28	31	D-ribose pyranase RbsD/L-fucose mutarotase FucU
PF13749	1	1	28	30	ATP-dependent DNA helicase RecG, C-terminal domain
PF04657	1	1	28	31	Putative inner membrane exporter, YdcZ
PF00448	1	1	28	31	Signal recognition particle, SRP54 subunit, GTPase domain
PF01259	1	1	28	31	SAICAR synthetase/ADE2, N-terminal
PF18297	0.896138	1	27	31	NFACT protein RNA binding domain
PF05670	0.896138	1	27	31	NFACT protein RNA binding domain
PF05833	0.896138	1	27	31	NFACT N-terminal and middle domains
PF02790	1	1	28	31	Cytochrome C oxidase subunit II, transmembrane domain
PF00116	1	1	28	31	Cytochrome c oxidase subunit II-like C-terminal
PF05135	0.107919	1	3	0	Phage gp6-like head-tail connector protein
PF03838	1	1	28	31	Holliday junction resolvase RecU
PF00420	1	1	28	31	NADH-ubiquinone oxidoreductase chain 4L/Mnh complex subunit C1-like
PF02457	1	1	28	31	DNA integrity scanning protein, DisA, N-terminal
PF21750	0.607973	1	2	1	Probable sensor domain DACNH
PF00108	1	1	28	31	Thiolase, N-terminal
PF02803	1	1	28	31	Thiolase, C-terminal
PF02659	1	1	28	31	Putative manganese efflux pump
PF01678	0.892859	1	27	28	Diaminopimelate epimerase, DapF
PF13308	1	1	28	31	YARHG domain
PF19640	0.456853	1	2	5	Protein of unknown function DUF6143
PF19420	0.896138	1	27	31	N,N dimethylarginine dimethylhydrolase, eukaryotic
PF01943	1	1	28	31	Polysaccharide biosynthesis protein
PF14667	1	1	28	31	Polysaccharide biosynthesis protein, C-terminal domain
PF04493	1	1	28	31	Endonuclease V
PF19269	1	1	28	31	Aminoacyl-tRNA synthetase, class I, anticodon-binding
PF00749	1	1	28	31	Glutamyl/glutaminyl-tRNA synthetase, class Ib, catalytic domain
PF09346	1	1	28	31	Knr4/Smi1-like domain
PF00813	0.586622	1	28	26	Type III secretion system inner membrane P protein
PF00849	1	1	28	31	Pseudouridine synthase, RsuA/RluA-like
PF04471	1	1	23	26	Restriction endonuclease type IV, Mrr
PF00485	1	1	28	31	Phosphoribulokinase/uridine kinase
PF01053	1	1	28	31	Cys/Met metabolism, pyridoxal phosphate-dependent enzyme
PF06772	0.894687	1	28	29	Low temperature requirement A
PF06386	1	1	28	31	Gas vesicle protein L/F
PF14005	1	1	28	31	YpjP-like protein
PF03061	1	1	28	31	Thioesterase domain
PF04239	1	1	28	31	YetF, C-terminal domain
PF13185	1	1	28	31	GAF domain
PF05227	1	1	28	31	CHASE3
PF02811	1	1	28	31	PHP domain
PF17283	0.894687	1	28	29	SprT-like, zinc ribbon domain
PF10263	1	1	28	30	SprT-like
PF07261	1	1	28	31	DnaD domain
PF01642	1	1	28	31	Methylmalonyl-CoA mutase, alpha/beta chain, catalytic
PF03308	1	1	28	31	-
PF14179	1	1	28	31	YppG-like protein
PF20695	1	1	28	30	3-octaprenyl-4-hydroxybenzoate carboxy-lyase-like, N-terminal domain
PF01977	1	1	28	30	3-octaprenyl-4-hydroxybenzoate carboxy-lyase-likw, Rift-related domain
PF20696	1	1	28	30	3-octaprenyl-4-hydroxybenzoate carboxy-lyase-like, C-terminal domain
PF00563	1	1	28	31	EAL domain
PF03446	1	1	28	31	6-phosphogluconate dehydrogenase, NADP-binding
PF00393	1	1	28	31	6-phosphogluconate dehydrogenase, C-terminal
PF02589	1	1	28	31	LUD domain
PF02675	1	1	28	31	S-adenosylmethionine decarboxylase family, prokaryotic
PF14864	0.789424	1	28	28	Alkyl sulfatase, C-terminal
PF14863	0.789424	1	28	28	Alkyl sulfatase dimerisation domain
PF13702	0.417219	1	21	17	CwlT-like, lysozyme domain
PF20903	1	1	28	30	Spore photoproduct lyase
PF03432	0.408075	1	8	5	MobA/VirD2-like, nuclease domain
PF08478	1	1	28	31	POTRA domain, FtsQ-type
PF03799	1	1	28	31	Cell division protein FtsQ/DivIB, C-terminal
PF11954	0.756696	1	4	6	Peptidase S12, Pab87-related, C-terminal
PF02812	1	1	28	31	Glutamate/phenylalanine/leucine/valine/L-tryptophan dehydrogenase, dimerisation domain
PF00208	1	1	28	31	Glutamate/phenylalanine/leucine/valine/L-tryptophan dehydrogenase, C-terminal
PF07728	1	1	28	31	ATPase, dynein-related, AAA domain
PF12102	1	1	28	31	Type IV methyl-directed restriction enzyme EcoKMcrB subunit, DNA-binding domain
PF10925	1	1	28	31	Protein of unknown function DUF2680
PF02040	1	1	28	31	Arsenical pump membrane protein, ArsB
PF00912	1	1	28	31	Glycosyl transferase, family 51
PF08241	1	1	28	31	Methyltransferase type 11
PF03060	1	1	28	31	Nitronate monooxygenase
PF13789	1	1	28	31	Protein of unknown function DUF4181
PF17912	1	1	28	31	MalK-like, OB fold domain
PF00011	1	1	28	31	Alpha crystallin/Hsp20 domain
PF20714	1	1	28	31	Transcriptional regulatory protein DpiA-like, helix-turn-helix domain
PF12729	1	1	7	7	Chemotaxis methyl-accepting receptor HlyB-like, 4HB MCP domain
PF00478	1	1	28	31	IMP dehydrogenase/GMP reductase
PF03129	1	1	28	31	Anticodon-binding
PF00587	1	1	28	31	Aminoacyl-tRNA synthetase, class II (G/ P/ S/T)
PF07702	1	1	28	31	UbiC transcription regulator-associated
PF01047	1	1	28	31	MarR-type HTH domain
PF13395	0.781996	1	26	26	HNH endonuclease
PF17042	1	1	24	26	Four-carbon acid sugar kinase, nucleotide binding domain
PF07005	1	1	24	26	Four-carbon acid sugar kinase, N-terminal domain
PF01618	1	1	28	31	MotA/TolQ/ExbB proton channel
PF00903	1	1	28	31	Glyoxalase/fosfomycin resistance/dioxygenase domain
PF03235	0.370271	1	7	4	Protein of unknown function DUF262
PF17936	0.896138	1	27	31	Bacterial Ig domain
PF00082	1	1	28	31	Peptidase S8/S53 domain
PF08222	1	1	28	31	Global transcriptional regulator CodY, C-terminal
PF06018	1	1	28	31	Global transcriptional regulator CodY, N-terminal
PF11563	1	1	27	29	Globin-sensor domain
PF06968	1	1	28	31	Biotin and thiamin synthesis-associated domain
PF13814	0.834554	1	11	11	Replication-relaxation
PF13231	0.894687	1	28	29	Glycosyltransferase RgtA/B/C/D-like
PF13370	1	1	28	31	-
PF00994	1	1	28	31	MoaB/Mog domain
PF09383	1	1	28	31	NIL domain
PF02627	1	1	28	31	Carboxymuconolactone decarboxylase-like
PF17770	1	1	28	31	Ribonuclease J, C-terminal
PF07521	1	1	28	31	Zn-dependent metallo-hydrolase, RNA specificity domain
PF17765	0.773889	1	24	24	MmyB-like transcription regulator ligand binding
PF13560	0.773889	1	24	24	-
PF01227	1	1	28	31	GTP cyclohydrolase I domain
PF00669	1	1	28	31	Flagellin, N-terminal domain
PF05133	0.226674	1	2	0	Portal protein
PF14172	1	1	28	31	Protein of unknown function DUF4309
PF08352	1	1	28	31	Oligopeptide/dipeptide ABC transporter, C-terminal
PF13076	1	1	28	31	Fur-regulated basic protein A
PF13580	1	1	28	31	SIS domain
PF09501	1	1	28	31	Uncharacterised protein YrzI
PF02632	1	1	28	31	BioY protein
PF00180	1	1	28	31	Isopropylmalate dehydrogenase-like domain
PF03737	1	1	28	31	Ribonuclease E inhibitor RraA/RraA-like protein
PF13333	0.827716	1	10	10	Integrase, catalytic core
PF13276	0.834554	1	11	11	HTH-like domain
PF00665	0.429127	1	14	11	Integrase, catalytic core
PF01751	1	1	28	31	TOPRIM domain
PF02588	1	1	28	31	Uncharacterised membrane protein YitT
PF19991	0.657086	1	23	22	Heavy metal associated domain 2
PF00269	1	1	28	31	Small acid-soluble spore protein, alpha/beta-type
PF13087	0.896138	1	27	31	AAA domain
PF13086	0.896138	1	27	31	AAA domain
PF03824	1	1	28	31	Nickel/cobalt transporter, high-affinity
PF10372	1	1	28	31	Diadenylate cyclase CdaS, N-terminal
PF00936	0.508413	1	15	21	Bacterial microcompartment domain
PF02898	1	1	28	31	Nitric oxide synthase, N-terminal
PF06722	1	1	28	31	Erythromycin biosynthesis protein CIII-like, C-terminal domain
PF00521	1	1	28	31	DNA topoisomerase, type IIA, domain A
PF03989	1	1	28	31	DNA gyrase/topoisomerase IV, subunit A, C-terminal repeat
PF01385	0.851338	1	14	14	Probable transposase
PF07282	0.720705	1	16	15	Putative transposase DNA-binding domain
PF12323	0.851338	1	14	14	Helix-turn-helix domain
PF07875	1	1	28	31	Spore coat protein CotF-like
PF02735	1	1	28	31	Ku70/Ku80 beta-barrel domain
PF03009	1	1	28	31	Glycerophosphodiester phosphodiesterase domain
PF13152	0.789424	1	28	28	Domain of unknown function DUF3967
PF06725	1	1	28	31	3D domain
PF13222	1	1	17	19	Protein of unknown function DUF4030
PF08028	1	1	28	31	Acyl-CoA dehydrogenase, C-terminal domain
PF02567	1	1	28	31	Phenazine biosynthesis PhzF-like
PF01288	1	1	28	30	7,8-Dihydro-6-hydroxymethylpterin-pyrophosphokinase, HPPK
PF01396	1	1	28	31	DNA topoisomerase, type IA, zn finger
PF04299	1	1	28	31	Transcriptional regulator PAI 2-type
PF01368	1	1	28	31	DDH domain
PF10141	1	1	28	30	Single-stranded-DNA-specific exonuclease RecJ, C-terminal
PF17768	1	1	28	30	RecJ, OB domain
PF00899	1	1	28	31	THIF-type NAD/FAD binding fold
PF13649	1	1	28	31	Methyltransferase domain 25
PF17203	1	1	28	31	Single cache domain 3
PF14689	1	1	28	31	SpoOB, alpha-helical domain
PF00270	1	1	28	31	DEAD/DEAH box helicase domain
PF21263	1	1	28	31	Acyl-CoA dehydrogenase-like, C-terminal domain
PF00795	1	1	28	31	Carbon-nitrogen hydrolase
PF00245	1	1	28	30	Alkaline phosphatase
PF07833	1	1	28	30	Copper amine oxidase-like, N-terminal
PF00303	1	1	28	31	Thymidylate synthase/dCMP hydroxymethylase domain
PF01035	1	1	28	31	Methylated-DNA-[protein]-cysteine S-methyltransferase, DNA binding
PF02870	0.202138	1	18	12	Methylguanine DNA methyltransferase, ribonuclease-like domain
PF14417	1	1	28	30	MEDS domain
PF04402	1	1	28	31	Interleukin-1 receptor-associated kinase 1-binding protein 1/DUF541
PF07729	1	1	28	31	GntR, C-terminal
PF00375	1	1	28	31	Sodium:dicarboxylate symporter
PF01037	1	1	28	31	Transcription regulator AsnC/Lrp, ligand binding domain
PF13412	1	1	28	31	-
PF01888	1	1	28	31	Cobalt-precorrin-5B C(1)-methyltransferase CbiD
PF03575	1	1	28	31	Peptidase S51
PF21274	1	1	25	27	-
PF01494	1	1	28	31	FAD-binding domain
PF01955	1	1	28	31	Adenosylcobinamide amidohydrolase, CbiZ
PF03814	0.579838	1	27	25	Potassium-transporting ATPase A chain
PF03721	1	1	28	31	UDP-glucose/GDP-mannose dehydrogenase, N-terminal
PF03720	1	1	28	31	UDP-glucose/GDP-mannose dehydrogenase, C-terminal
PF00984	1	1	28	31	UDP-glucose/GDP-mannose dehydrogenase, dimerisation
PF01226	1	1	28	31	Formate/nitrite transporter
PF01544	1	1	28	31	Mg2+ transporter protein, CorA-like/Zinc transport protein ZntB
PF14278	1	1	28	31	Transcriptional regulator TetR, C-terminal, Firmicutes type
PF00440	1	1	28	31	DNA-binding HTH domain, TetR-type
PF11794	1	1	28	30	HpaB/PvcC/4-BUDH N-terminal
PF03241	1	1	28	30	HpaB/PvcC/4-BUDH C-terminal
PF02096	1	1	28	31	Membrane insertase YidC/Oxa/ALB, C-terminal
PF04326	1	1	28	31	Schlafen, AlbA_2 domain
PF12996	0.0554962	1	8	2	Domain of unknown function DUF3880
PF13524	0.408075	1	8	5	-
PF05651	1	1	28	31	Putative sugar diacid recognition
PF00239	1	1	28	31	Resolvase, N-terminal catalytic domain
PF02350	1	1	28	31	UDP-N-acetylglucosamine 2-epimerase domain
PF04977	1	1	28	31	Septum formation initiator FtsL/DivIC
PF00989	1	1	28	31	PAS fold
PF18698	1	1	28	31	ResE, histidine kinase sensor domain
PF13472	1	1	28	31	SGNH hydrolase-type esterase domain
PF02826	1	1	28	31	D-isomer specific 2-hydroxyacid dehydrogenase, NAD-binding domain
PF13291	1	1	28	31	ACT domain
PF01235	1	1	28	31	Sodium:alanine symporter
PF00842	1	1	28	30	Alanine racemase, C-terminal
PF09680	1	1	28	31	Sporulation protein YjcZ-like
PF04962	1	1	28	31	KduI/IolB isomerase
PF01757	1	1	28	31	Acyltransferase 3 domain
PF04205	1	1	28	31	FMN-binding
PF02152	1	1	28	31	Dihydroneopterin aldolase/epimerase domain
PF02391	1	1	28	31	Molybdopterin biosynthesis MoaE
PF09515	1	1	28	31	Thiamine transporter ThiT
PF04389	1	1	28	31	Peptidase M28
PF02225	1	1	28	31	PA domain
PF04851	1	1	28	31	Helicase/UvrB, N-terminal
PF00271	1	1	28	31	Helicase, C-terminal
PF06182	1	1	28	31	ABC-2 transporter-like
PF14040	1	1	28	31	Deoxyribonuclease NucA/NucB
PF20956	1	1	28	31	DUF4931, C-terminal domain
PF16285	1	1	28	31	DUF4931, N-terminal domain
PF00358	1	1	28	31	Phosphotransferase system, sugar-specific permease EIIA type 1
PF13158	1	1	28	31	Protein of unknown function DUF3993
PF03992	1	1	28	31	Antibiotic biosynthesis monooxygenase domain
PF01564	1	1	28	31	-
PF17284	1	1	28	31	Spermidine synthase, tetramerisation domain
PF02371	0.491929	1	11	8	Transposase IS116/IS110/IS902, C-terminal
PF02441	1	1	28	31	Flavoprotein
PF00817	1	1	28	31	UmuC domain
PF11799	1	1	28	31	DNA polymerase, Y-family, little finger domain
PF01882	1	1	28	31	Domain of unknown function DUF58
PF02881	1	1	28	31	Signal recognition particle SRP54, helical bundle
PF13847	1	1	28	31	Methyltransferase domain
PF01263	1	1	28	31	Aldose 1-/Glucose-6-phosphate 1-epimerase
PF02882	1	1	28	30	Tetrahydrofolate dehydrogenase/cyclohydrolase, NAD(P)-binding domain
PF00763	1	1	28	30	Tetrahydrofolate dehydrogenase/cyclohydrolase, catalytic domain
PF10127	1	1	28	31	RNA repair pathway DNA polymerase beta
PF17676	1	1	28	30	LD-carboxypeptidase, C-terminal
PF02016	1	1	28	30	LD-carboxypeptidase, N-terminal
PF02525	1	1	28	31	Flavodoxin-like fold
PF20085	1	1	28	30	Protein-glutamine gamma-glutamyltransferase, bacteria
PF03703	1	1	28	31	Domain of unknown function DUF304
PF00403	1	1	28	31	Heavy metal-associated domain, HMA
PF08713	1	1	28	30	DNA alkylation repair enzyme
PF01022	1	1	28	31	HTH ArsR-type DNA-binding domain
PF00692	0.394274	1	4	8	dUTPase
PF01041	0.462794	1	6	10	DegT/DnrJ/EryC1/StrS aminotransferase
PF03618	1	1	28	31	Bifunctional kinase-pyrophosphorylase
PF01262	1	1	28	31	Alanine dehydrogenase/pyridine nucleotide transhydrogenase, NAD(H)-binding domain
PF05222	1	1	28	31	Alanine dehydrogenase/pyridine nucleotide transhydrogenase, N-terminal
PF14833	1	1	28	31	3-hydroxyisobutyrate dehydrogenase-like, NAD-binding domain
PF04539	1	1	28	31	RNA polymerase sigma-70 region 3
PF04545	1	1	28	31	RNA polymerase sigma-70 region 4
PF00581	1	1	28	31	Rhodanese-like domain
PF01808	1	1	28	31	Bifunctional purine biosynthesis protein PurH-like
PF03780	1	1	28	31	Alkaline shock protein Asp23
PF17657	1	1	28	31	DNA polymerase III alpha subunit finger domain
PF14579	1	1	28	31	DNA polymerase, helix-hairpin-helix motif
PF00929	1	1	28	31	Exonuclease, RNase T/DNA polymerase III
PF07733	1	1	28	31	Bacterial DNA polymerase III, alpha subunit, NTPase domain
PF11490	1	1	28	31	DNA polymerase III PolC-like, N-terminal domain II
PF14480	1	1	28	31	DNA polymerase III PolC-type, N-terminal domain I
PF06779	0.877461	1	19	23	Putative MFS transporter YjiJ
PF12740	0.894687	1	28	29	PET hydrolase-like
PF02894	1	1	28	31	Gfo/Idh/MocA-like oxidoreductase, C-terminal
PF01408	1	1	28	31	Gfo/Idh/MocA-like oxidoreductase, N-terminal
PF10924	0.846269	1	13	13	Protein of unknown function (DUF2711)
PF08447	0.310481	1	20	15	PAS fold-3
PF03889	0.476104	1	1	0	Alternative ribosome-rescue factor A
PF00196	1	1	28	31	Transcription regulator LuxR, C-terminal
PF07730	1	1	28	31	Signal transduction histidine kinase, subgroup 3, dimerisation and phosphoacceptor domain
PF13797	1	1	28	31	Post-transcriptional regulator
PF04186	1	1	28	31	FxsA cytoplasmic membrane protein
PF04978	1	1	4	4	Protein of unknown function (DUF664)
PF01521	1	1	28	31	FeS cluster biogenesis
PF13450	1	1	28	30	-
PF01966	1	1	28	31	HD domain
PF09922	1	1	28	31	Cell wall-active antibiotics response LiaF-like, C-terminal
PF13523	1	1	28	31	-
PF01478	1	1	28	31	Prepilin type IV endopeptidase, peptidase domain
PF06750	1	1	28	31	Prepilin peptidase A24, N-terminal
PF13407	1	1	28	31	Periplasmic binding protein
PF08305	0.0166753	1	8	1	NPCBM/NEW2 domain
PF17259	1	1	28	31	Protein of unknown function DUF5325
PF11071	1	1	28	31	YtoQ family protein
PF06335	1	1	28	31	Protein of unknown function UPF0637
PF00490	1	1	28	31	Delta-aminolevulinic acid dehydratase
PF02817	1	1	28	31	Peripheral subunit-binding domain
PF00198	1	1	28	31	2-oxoacid dehydrogenase acyltransferase, catalytic domain
PF07423	1	1	28	31	Domain of unknown function DUF1510
PF04294	1	1	28	31	Vancomycin resistance VanW
PF02784	1	1	28	31	Orn/DAP/Arg decarboxylase 2, N-terminal
PF00278	1	1	28	31	Orn/DAP/Arg decarboxylase 2, C-terminal
PF06874	1	1	28	31	Fructose-1,6-bisphosphatase class 3
PF05768	1	1	28	31	Glutaredoxin-like
PF03313	1	1	28	31	Serine dehydratase-like, alpha subunit
PF05787	1	1	27	30	Alkaline phosphatase PhoX
PF07561	1	1	28	31	Domain of unknown function DUF1540
PF01048	1	1	28	31	Nucleoside phosphorylase domain
PF09671	1	1	28	31	Spore coat protein GerQ
PF04183	1	1	28	31	Aerobactin siderophore biosynthesis, IucA/IucC, N-terminal
PF06276	1	1	28	31	Aerobactin siderophore biosynthesis IucA/IucC-like, C-terminal
PF01471	1	1	28	31	Peptidoglycan binding-like
PF13730	0.431425	1	5	9	Helix-turn-helix domain
PF00156	1	1	28	31	Phosphoribosyltransferase domain
PF14097	1	1	28	30	Stage V sporulation protein AE
PF06508	1	1	28	31	Queuosine biosynthesis protein QueC
PF09298	0.712224	1	15	14	Fumarylacetoacetase N-terminal
PF13021	1	1	28	31	Domain of unknown function DUF3885
PF10779	0.377844	1	1	4	Haemolysin XhlA
PF10685	0.184439	1	13	23	Stress-induced bacterial acidophilic repeat motif
PF18348	1	1	28	31	Bacterial dipeptidyl-peptidase SH3 domain
PF02435	1	1	28	31	Glycoside hydrolase, family 68
PF00679	1	1	28	31	Elongation factor EFG, domain V-like
PF03764	1	1	28	31	Translation elongation factor EFG/EF2, domain IV
PF14492	1	1	28	31	Elongation Factor G, domain II
PF03453	1	1	28	31	MoeA, N-terminal and linker domain
PF03454	1	1	28	31	MoeA, C-terminal, domain IV
PF01725	1	1	28	31	RdgB/HAM1
PF19886	1	1	28	31	Endonuclease YhcR, N-terminal domain
PF04231	1	1	28	31	Endonuclease I
PF00118	1	1	28	31	Chaperonin Cpn60/GroEL/TCP-1 family
PF07242	1	1	4	4	Bacteriocin-associated integral membrane protein
PF04740	0.789424	1	28	28	LXG domain
PF02614	0.785789	1	27	27	Uronate isomerase
PF01323	1	1	28	31	DSBA-like thioredoxin domain
PF00215	1	1	28	31	Orotidine 5'-phosphate decarboxylase domain
PF12710	1	1	28	31	-
PF05193	1	1	28	31	Peptidase M16, C-terminal
PF00675	1	1	28	31	Peptidase M16, N-terminal
PF13288	1	1	28	31	DXP reductoisomerase C-terminal domain
PF02670	1	1	28	31	1-deoxy-D-xylulose 5-phosphate reductoisomerase, N-terminal
PF08436	1	1	28	31	1-deoxy-D-xylulose 5-phosphate reductoisomerase, C-terminal
PF06912	1	1	28	31	Protein of unknown function DUF1275
PF19510	1	1	28	30	Protein of unknown function DUF6044
PF02163	1	1	28	31	Peptidase M50
PF00206	1	1	28	31	Fumarate lyase, N-terminal
PF10415	1	1	28	31	Fumarase C, C-terminal
PF13058	1	1	28	30	Protein of unknown function DUF3920
PF13420	1	1	28	31	-
PF00317	1	1	28	31	Ribonucleotide reductase large subunit, N-terminal
PF02867	1	1	28	31	Ribonucleotide reductase large subunit, C-terminal
PF00080	1	1	28	31	Superoxide dismutase, copper/zinc binding domain
PF17827	1	1	28	31	Release factor glutamine methyltransferase, N-terminal domain
PF05175	1	1	28	31	Methyltransferase small domain
PF06144	1	1	28	31	DNA polymerase III delta, N-terminal
PF21694	1	1	28	31	DNA polymerase III delta subunit-like, C-terminal domain
PF02585	1	1	28	31	N-acetylglucosaminyl phosphatidylinositol deacetylase-related
PF07681	1	1	28	31	DoxX family
PF14552	1	1	28	31	Tautomerase, MSAD family
PF09234	1	1	28	31	Protein of unknown function DUF1963
PF13655	0.862773	1	15	18	N-terminal domain of reverse transcriptase
PF00078	1	1	21	24	Reverse transcriptase (RNA-dependent DNA polymerase)
PF08388	0.862773	1	15	18	Group II intron, maturase-specific domain
PF05979	1	1	28	31	Protein of unknown function DUF896
PF07907	1	1	28	31	YibE/F-like
PF06197	0.885421	1	22	26	Protein of unknown function (DUF998)
PF07670	1	1	28	31	Nucleoside transporter/FeoB GTPase, Gate domain
PF07664	1	1	28	31	Ferrous iron transport protein B, C-terminal
PF05684	1	1	28	31	Protein of unknown function DUF819
PF05163	1	1	28	31	DNA damage-inducible protein DinB
PF20260	1	1	28	30	Ribosomal RNA small subunit methyltransferase E, PUA-like domain
PF04452	1	1	28	30	Ribosomal RNA small subunit methyltransferase E, methyltransferase domain
PF13539	1	1	28	31	Peptidase M15C
PF10057	1	1	28	31	Na+-translocating membrane potential-generating system MpsC
PF01738	1	1	28	31	Dienelactone hydrolase
PF00574	1	1	28	31	Clp protease proteolytic subunit /Translocation-enhancing protein TepA
PF04073	1	1	28	31	YbaK/aminoacyl-tRNA synthetase-associated domain
PF01202	1	1	28	31	Shikimate kinase/gluconokinase
PF06103	1	1	28	31	Uncharacterised protein family UPF0478
PF02028	0.789424	1	28	28	BCCT transporter family
PF00494	1	1	28	31	Squalene/phytoene synthase
PF13769	1	1	28	30	Virulence factor domain
PF08712	1	1	28	30	Scaffold protein Nfu/NifU, N-terminal
PF00682	1	1	28	31	Pyruvate carboxyltransferase
PF13279	1	1	28	30	-
PF00488	1	1	28	31	DNA mismatch repair protein MutS, C-terminal
PF01624	1	1	28	31	DNA mismatch repair protein MutS-like, N-terminal
PF05192	1	1	28	31	DNA mismatch repair protein MutS, core
PF05190	1	1	28	31	DNA mismatch repair protein MutS, clamp
PF05188	1	1	28	31	DNA mismatch repair protein MutS, connector domain
PF09557	1	1	28	31	Domain of unknown function DUF2382
PF09579	1	1	28	31	Sporulation protein YtfJ
PF01391	0.874207	1	18	21	Collagen triple helix repeat (20 copies)
PF13193	1	1	28	31	AMP-binding enzyme, C-terminal domain
PF00501	1	1	28	31	AMP-dependent synthetase/ligase domain
PF02868	1	1	27	30	Thermolysin metallopeptidase, alpha-helical domain
PF07504	1	1	27	30	Fungalysin/Thermolysin Propeptide Motif
PF01447	1	1	27	30	Thermolysin metallopeptidase, catalytic domain
PF19300	1	1	28	31	ABC transporter type 1, GsiC-like, N-terminal domain
PF06506	1	1	19	20	Signal transduction response regulator, propionate catabolism activator, N-terminal
PF01545	1	1	28	31	Cation efflux protein
PF16888	1	1	28	31	Domain of unknown function DUF5082
PF03767	1	1	28	30	Acid phosphatase, class B-like
PF13558	1	1	28	31	-
PF13476	1	1	28	31	Rad50/SbcC-type AAA domain
PF11009	1	1	28	31	BrxC
PF10035	1	1	28	31	Domain of unknown function DUF2179
PF13442	1	1	28	31	Cytochrome c-like domain
PF08220	1	1	28	31	DeoR-type HTH domain
PF00455	1	1	28	31	DeoR C-terminal sensor domain
PF01575	1	1	28	31	MaoC-like dehydratase domain
PF04235	1	1	28	31	Domain of unknown function DUF418
PF13489	0.785789	1	27	27	-
PF00909	1	1	28	31	Ammonium transporter AmtB-like domain
PF01965	1	1	28	31	DJ-1/PfpI
PF05343	1	1	28	31	Peptidase M42
PF14344	1	1	28	31	Domain of unknown function DUF4397
PF04234	1	1	28	31	CopC domain
PF02623	1	1	28	31	Flagellar assembly factor FliW
PF01050	0.597175	1	17	15	Mannose-6-phosphate isomerase, type II, C-terminal
PF16582	1	1	28	30	Menaquinone biosynthesis protein MenD, middle domain
PF01384	1	1	28	31	Phosphate transporter
PF01313	0.586622	1	28	26	Bacterial export protein family 3
PF01514	1	1	28	31	Flagellar M-ring , N-terminal
PF08345	0.894687	1	28	29	Flagellar M-ring C-terminal
PF06969	1	1	28	30	HemN, C-terminal
PF08327	1	1	23	26	Activator of Hsp90 ATPase homologue 1-like, C-terminal
PF02895	0.686106	1	28	27	Histidine kinase CheA-like, homodimeric domain
PF01627	0.586622	1	28	26	Signal transduction histidine kinase, phosphotransfer (Hpt) domain
PF07194	0.686106	1	28	27	Chemotaxis protein CheA, P2 response regulator-binding
PF16925	0.885421	1	22	26	Tetracyclin repressor-like, C-terminal domain
PF00132	1	1	28	31	Hexapeptide repeat
PF10011	1	1	28	31	Protein of unknown function DUF2254, membrane
PF17391	0.896138	1	27	31	Urocanase N-terminal domain
PF17392	0.896138	1	27	31	Urocanase C-terminal domain
PF01175	0.896138	1	27	31	Urocanase Rossmann-like domain
PF18555	1	1	21	23	MobL relaxases
PF01909	1	1	25	27	Nucleotidyltransferase domain
PF02384	1	1	28	30	DNA methylase, adenine-specific
PF21106	1	1	28	30	YtxK-like, N-terminal helical domain
PF00449	1	1	28	30	Urease alpha-subunit, N-terminal domain
PF01098	1	1	28	31	Probable peptidoglycan glycosyltransferase FtsW/RodA
PF11907	0.209058	1	7	3	Protein of unknown function DUF3427
PF13020	1	1	3	3	Protein NO VEIN, C-terminal
PF06429	1	1	28	31	Flagellar basal-body/hook protein, C-terminal domain
PF00460	1	1	28	31	Flagellar basal body rod protein, N-terminal
PF00004	1	1	28	31	ATPase, AAA-type, core
PF17871	1	1	28	31	ClpA/ClpB, AAA lid domain
PF07724	1	1	28	31	ATPase, AAA-type, core
PF10431	1	1	28	31	Clp ATPase, C-terminal
PF10720	1	1	28	31	Protein of unknown function DUF2515
PF05223	1	1	28	30	NTF2-like N-terminal transpeptidase
PF00034	1	1	28	31	Cytochrome c-like domain
PF01758	1	1	28	31	Bile acid:sodium symporter/arsenical resistance protein Acr3
PF11738	1	1	28	31	Domain of unknown function DUF3298
PF01551	1	1	28	31	Peptidase M23
PF04474	1	1	28	31	Protein of unknown function DUF554
PF07537	1	1	28	31	CamS sex pheromone cAM373
PF01794	1	1	28	30	Ferric reductase transmembrane component-like domain
PF12732	1	1	28	31	Uncharacterised protein family YtxH
PF17137	0.877461	1	19	23	Domain of unknown function DUF5110
PF13802	0.877461	1	19	23	Glycoside hydrolase family 31, N-terminal domain
PF00176	1	1	28	31	SNF2, N-terminal
PF12464	1	1	28	31	Maltose/galactoside acetyltransferase
PF00199	1	1	28	31	Catalase core domain
PF06628	1	1	28	31	Catalase immune-responsive domain
PF10934	0.107919	1	3	0	Protein of unknown function DUF2634
PF17881	1	1	28	31	Domain of unknown function DUF5590
PF03180	1	1	28	31	Lipoprotein NlpA family
PF07748	0.440144	1	9	6	Glycosyl hydrolase family 38, C-terminal
PF01074	0.440144	1	9	6	Glycoside hydrolase family 38, N-terminal domain
PF17677	1	1	2	2	Glycosyl hydrolases family 38, C-terminal beta sandwich domain
PF09261	0.440144	1	9	6	Glycoside hydrolase family 38, central domain
PF03988	0.692968	1	13	12	Protein of unknown function DUF347
PF13508	1	1	28	31	GNAT domain
PF05437	1	1	28	31	Branched-chain amino acid transport, AzlD
PF04134	1	1	28	31	DCC1-like thiol-disulfide oxidoreductase family
PF01076	0.476565	1	26	23	Plasmid recombination enzyme
PF02403	1	1	28	31	Serine-tRNA synthetase, type1, N-terminal
PF19903	1	1	28	31	Protein of unknown function DUF6376
PF10787	1	1	28	30	Uncharacterised protein, YfmQ
PF02074	1	1	28	30	Peptidase M32, carboxypeptidase Taq
PF01243	1	1	28	31	Pyridoxamine 5'-phosphate oxidase, putative
PF02569	1	1	28	31	Pantoate-beta-alanine ligase
PF07454	1	1	28	31	Sporulation stage II, protein P
PF12146	1	1	28	31	Serine aminopeptidase, S33
PF01850	1	1	28	31	PIN domain
PF13434	1	1	28	31	L-lysine 6-monooxygenase/L-ornithine 5-monooxygenase
PF05985	1	1	28	31	Ethanolamine ammonia-lyase small subunit
PF02120	0.484805	1	27	24	Flagellar hook-length control protein FliK
PF00365	1	1	28	31	Phosphofructokinase domain
PF14520	1	1	28	31	-
PF08459	0.894687	1	28	29	UvrC, RNAse H endonuclease domain
PF13790	1	1	28	31	SR1 protein
PF03609	1	1	28	30	Phosphotransferase system, mannose/fructose/sorbose family, IIC subunit
PF12730	1	1	28	30	-
PF00939	1	1	28	30	Solute carrier family 13
PF02237	1	1	27	30	Biotin protein ligase, C-terminal
PF02417	1	1	28	31	Chromate transporter
PF14116	1	1	28	31	YyzF-like protein
PF00872	0.127989	1	1	6	Transposase, mutator type
PF02899	1	1	28	31	Integrase, SAM-like, N-terminal
PF00762	1	1	28	31	Ferrochelatase
PF02801	1	1	28	31	Beta-ketoacyl synthase, C-terminal
PF00109	1	1	28	31	Beta-ketoacyl synthase, N-terminal
PF01351	1	1	28	31	Ribonuclease HII/HIII domain
PF00391	1	1	28	31	PEP-utilising enzyme, mobile domain
PF14568	1	1	27	29	-
PF08812	1	1	28	31	Sporulation protein YtxC
PF08013	0.107919	1	3	0	D-tagatose-1,6-bisphosphate aldolase subunit GatZ/KbaZ-like
PF01553	1	1	28	31	Phospholipid/glycerol acyltransferase
PF01026	1	1	28	31	3'-5' ssDNA/RNA exonuclease TatD-like
PF00756	1	1	28	31	Esterase-like
PF03948	1	1	28	31	Large ribosomal subunit protein bL9, C-terminal
PF01281	1	1	28	31	Large ribosomal subunit protein bL9, N-terminal
PF05076	1	1	28	31	Suppressor of fused-like domain
PF00069	1	1	28	31	Protein kinase domain
PF02852	1	1	28	31	Pyridine nucleotide-disulphide oxidoreductase, dimerisation domain
PF07992	1	1	28	31	FAD/NAD(P)-binding domain
PF03702	1	1	28	31	Anhydro-N-acetylmuramic acid kinase
PF01568	1	1	28	31	Molybdopterin dinucleotide-binding domain
PF04879	1	1	28	31	Molybdopterin oxidoreductase, 4Fe-4S domain
PF00384	1	1	28	31	Molybdopterin oxidoreductase
PF02861	1	1	28	31	Clp, repeat (R) domain
PF00224	1	1	28	30	Pyruvate kinase, barrel
PF17999	1	1	28	31	Pullulanase, N1 domain
PF02922	1	1	28	31	Glycoside hydrolase, family 13, N-terminal
PF15574	1	1	3	3	Immunity protein 48
PF08830	1	1	28	31	Protein of unknown function DUF1806
PF03475	1	1	28	31	YiiM-like, 3-alpha helix domain
PF03473	1	1	28	31	Molybdenum cofactor sulfurase, C-terminal
PF07293	1	1	28	31	Protein of unknown function DUF1450
PF01712	1	1	28	31	Deoxynucleoside kinase domain
PF12535	1	1	4	5	-
PF13738	1	1	28	31	-
PF01081	1	1	28	31	KDPG/KHG aldolase
PF01066	1	1	28	31	CDP-alcohol phosphatidyltransferase
PF16916	1	1	28	31	Cation efflux protein, cytoplasmic domain
PF00398	1	1	28	31	Ribosomal RNA adenine methyltransferase KsgA/Erm
PF09855	1	1	28	30	Protein of unknown function DUF2082, nucleic-acid-binding, Zn-ribbon
PF04203	1	1	28	31	Sortase family
PF01890	1	1	28	30	CobE/GbiG C-terminal domain
PF11761	1	1	28	30	Cobalamin biosynthesis central region
PF11760	1	1	28	30	Cobalamin synthesis G, N-terminal
PF13307	1	1	28	31	ATP-dependent helicase, C-terminal
PF03239	0.748149	1	17	21	Iron permease FTR1/Fip1/EfeU
PF11122	1	1	28	31	Spore coat protein CotD
PF01479	1	1	28	31	RNA-binding S4 domain
PF04259	1	1	28	31	Acid-soluble spore protein, gamma-type
PF09911	1	1	28	31	Protein of unknown function DUF2140
PF18010	1	1	1	1	Cry35Ab1 , HTH C-terminal domain
PF14112	0.429127	1	14	11	Immunity protein 22
PF13686	1	1	28	30	DsrE2-like family
PF01268	1	1	28	31	Formate-tetrahydrofolate ligase, FTHFS
PF04321	1	1	24	27	RmlD substrate binding domain
PF10026	1	1	28	31	Domain of unknown function DUF2268
PF16800	1	1	28	31	DL-endopeptidase inhibitor IseA
PF11706	0.765792	1	20	25	CGNR zinc finger
PF08141	1	1	28	31	Small acid-soluble spore protein, SspH
PF07098	1	1	28	30	Mycobacterium phage PG1, Gp7
PF19200	1	1	28	31	6-phospho-N-acetylmuramidase, N-terminal
PF05913	1	1	28	31	6-phospho-N-acetylmuramidase, C-terminal
PF04443	1	1	19	21	Acyl-protein synthetase, LuxE
PF12697	0.896138	1	27	31	Alpha/beta hydrolase fold-1
PF01872	1	1	28	31	Bacterial bifunctional deaminase-reductase, C-terminal
PF02739	1	1	28	31	5'-3' exonuclease, alpha-helical arch, N-terminal
PF01367	1	1	28	31	DNA polymerase I-like, H3TH domain
PF00476	1	1	28	31	DNA-directed DNA polymerase, family A, palm domain
PF05656	1	1	28	31	Protein of unknown function DUF805
PF13581	1	1	28	31	Histidine kinase/HSP90-like ATPase
PF13398	1	1	28	30	Peptidase M50B-like
PF18903	0.476104	1	1	0	Domain of unknown function DUF5659
PF09678	1	1	28	31	Cytochrome c oxidase caa3-type, assembly factor CtaG-related
PF02073	1	1	28	31	Peptidase M29
PF17280	1	1	28	30	Protein of unknown function DUF5345
PF00676	1	1	28	31	Dehydrogenase, E1 component
PF10503	1	1	28	31	Esterase, PHB depolymerase
PF11858	1	1	28	31	Ribonuclease HIII, N-terminal
PF17369	1	1	27	29	Uncharacterised protein family, YxaJ
PF06149	0.591071	1	24	31	Protein of unknown function (DUF969)
PF01934	1	1	28	31	Ribonuclease HepT-like
PF10764	1	1	28	31	Anti-sigma-G factor Gin
PF01878	0.456853	1	2	5	EVE domain
PF00204	1	1	28	31	DNA topoisomerase, type IIA, subunit B, domain 2
PF00986	1	1	28	31	DNA gyrase B subunit, C-terminal
PF13564	1	1	17	19	DoxX family
PF18014	0.778034	1	25	25	YitH/HolE, acetyltransferase (GNAT) domain
PF07549	1	1	28	30	Protein-export membrane protein SecD/SecF/SecDF, conserved site
PF02355	1	1	28	30	Protein export membrane protein SecD/SecF, C-terminal
PF21760	1	1	28	30	Protein translocase subunit SecDF, P1 domain, N-terminal
PF07853	0.894687	1	28	29	Domain of unknown function DUF1648
PF13630	0.894687	1	28	29	SdpI/YhfL protein family
PF00874	1	1	28	31	PRD domain
PF03610	1	1	28	31	Phosphotransferase system, mannose-type IIA component
PF02625	0.896138	1	27	31	XdhC and CoxI family
PF13478	0.896138	1	27	31	XdhC Rossmann domain
PF00873	1	1	28	30	Acriflavin resistance protein
PF00925	1	1	28	31	GTP cyclohydrolase II
PF00926	1	1	28	31	3,4-dihydroxy-2-butanone 4-phosphate synthase, RibB
PF06941	1	1	28	31	5'(3')-deoxyribonucleotidase
PF13242	1	1	28	31	-
PF13473	1	1	28	31	EfeO-type cupredoxin-like domain
PF05140	1	1	28	31	ResB-like domain
PF02774	1	1	28	31	Semialdehyde dehydrogenase, dimerisation domain
PF13640	1	1	28	31	Prolyl 4-hydroxylase alpha subunit, Fe(2+) 2OG dioxygenase domain
PF00690	1	1	28	31	Cation-transporting P-type ATPase, N-terminal
PF13246	1	1	28	31	-
PF00689	1	1	28	31	Cation-transporting P-type ATPase, C-terminal
PF00730	1	1	28	31	HhH-GPD domain
PF00633	1	1	28	31	Helix-hairpin-helix motif
PF14815	1	1	28	31	Adenine DNA glycosylase, C-terminal
PF11755	1	1	28	31	Protein of unknown function DUF3311
PF00154	1	1	28	31	RecA-like, N-terminal
PF02129	1	1	28	31	Xaa-Pro dipeptidyl-peptidase-like domain
PF01464	1	1	28	31	Transglycosylase SLT domain 1
PF16870	1	1	28	31	Multifunctional 2-oxoglutarate metabolism enzyme, C-terminal
PF04138	1	1	28	31	GtrA/DPMS, transmembrane domain
PF00041	0.675241	1	26	25	Fibronectin type III
PF02652	1	1	28	31	L-lactate permease
PF03483	1	1	28	31	B3/B4 tRNA-binding domain
PF03147	1	1	28	31	Ferrodoxin-fold anticodon-binding domain
PF17759	1	1	28	31	Phenylalanyl tRNA synthetase beta chain, core domain
PF03484	1	1	28	31	tRNA synthetase, B5-domain
PF01784	1	1	28	31	DUF34/NIF3
PF02219	1	1	27	30	Methylenetetrahydrofolate reductase
PF02574	1	1	28	31	Homocysteine-binding domain
PF11385	0.603844	1	14	19	Protein of unknown function DUF3189
PF00111	1	1	28	30	2Fe-2S ferredoxin-type iron-sulfur binding domain
PF01051	0.565429	1	25	23	Initiator Replication protein, WH1
PF21205	0.565429	1	25	23	Initiator Rep protein, WH2
PF03301	0.461077	1	19	27	Tryptophan 2,3-dioxygenase
PF12704	1	1	28	31	MacB-like periplasmic core domain
PF09752	0.462794	1	6	10	Alpha/beta hydrolase domain containing 18
PF00145	1	1	6	6	C-5 cytosine methyltransferase
PF12821	0.894687	1	28	29	Threonine/Serine exporter, ThrE
PF03167	1	1	28	31	Uracil-DNA glycosylase-like
PF06094	1	1	28	31	Gamma-glutamylcyclotransferase, AIG2-like domain
PF13772	1	1	28	31	-
PF06574	0.896138	1	27	31	FAD synthetase
PF01687	1	1	28	31	Riboflavin kinase domain, bacterial/eukaryotic
PF13483	1	1	28	31	-
PF01371	1	1	28	31	Trp repressor
PF07508	1	1	10	11	Recombinase
PF06949	1	1	28	31	Uncharacterised protein family UPF0473
PF00085	1	1	28	31	Thioredoxin domain
PF06906	0.765792	1	20	25	Protein of unknown function (DUF1272)
PF10702	1	1	28	31	Protein of unknown function DUF2507
PF10737	1	1	28	31	Spore germination protein GerPC
PF01039	1	1	28	31	Acetyl-coenzyme A carboxylase carboxyl transferase subunit beta
PF01668	1	1	28	31	SsrA-binding protein
PF00383	1	1	28	31	Cytidine and deoxycytidylate deaminase domain
PF12758	1	1	28	31	Protein of unknown function DUF3813
PF03773	0.88292	1	21	25	Predicted permease
PF01136	1	1	28	31	Peptidase U32
PF07308	1	1	28	31	YehS-like
PF11208	0.779972	1	23	28	Protein of unknown function (DUF2992)
PF13463	0.586622	1	28	26	MarR-type HTH domain
PF13304	0.669794	1	11	10	AAA domain, putative AbiEii toxin, Type IV TA system
PF11155	0.784228	1	24	29	Domain of unknown function (DUF2935)
PF05800	1	1	28	31	Gas vesicle protein GvpO
PF16326	1	1	28	31	ABC transporter Uup, C-terminal
PF12848	1	1	28	31	ABC-transporter extension domain
PF10676	1	1	28	31	Spore germination protein GerPA/GerPF
PF00484	1	1	28	31	Carbonic anhydrase
PF08817	1	1	28	31	YukD-like
PF01183	1	1	28	31	Glycoside hydrolase, family 25
PF07799	1	1	28	31	Protein of unknown function DUF1643
PF12787	1	1	28	31	EcsC protein
PF01106	1	1	28	31	NIF system FeS cluster assembly, NifU, C-terminal
PF02814	1	1	28	31	UreE urease accessory, N-terminal
PF05194	1	1	28	31	Urease accessory protein UreE, C-terminal domain
PF01706	0.894687	1	28	29	Flagellar motor switch protein FliG, C-terminal
PF14841	0.894687	1	28	29	Flagellar motor switch protein FliG, middle domain
PF14842	0.894687	1	28	29	Flagellar motor switch protein FliG, N-terminal domain
PF14602	1	1	28	31	Hexapeptide repeat
PF14153	1	1	28	31	Spore coat protein CotO
PF00977	1	1	28	31	Histidine biosynthesis protein
PF04172	1	1	28	31	CidB/LrgB family
PF01312	0.586622	1	28	26	Type III secretion system substrate exporter
PF17963	0.363219	1	17	13	Bacterial Ig domain
PF01923	1	1	28	31	Cobalamin adenosyltransferase-like
PF13807	1	1	26	29	G-rich domain on putative tyrosine kinase
PF00510	1	1	28	31	Cytochrome c oxidase subunit III-like
PF14794	1	1	28	31	Domain of unknown function DUF4479
PF02637	1	1	28	31	Asn/Gln amidotransferase
PF02934	1	1	28	31	Aspartyl/Glutamyl-tRNA(Gln) amidotransferase, subunit B/E, catalytic
PF17452	0.643549	1	18	24	Uncharacterized YnfE-like
PF05816	1	1	28	31	Toxic anion resistance
PF11868	1	1	28	31	Domain of unknown function DUF3388
PF02503	1	1	28	31	Polyphosphate kinase middle domain
PF13089	1	1	28	31	Polyphosphate kinase N-terminal domain
PF13090	1	1	28	31	Polyphosphate kinase C-terminal domain 2
PF17941	1	1	28	31	Polyphosphate kinase, C-terminal domain 1
PF04464	0.317519	1	10	6	CDP-Glycerol:Poly(glycerophosphate) glycerophosphotransferase
PF01985	1	1	28	31	RNA-binding, CRM domain
PF13643	0.533592	1	6	4	Domain of unknown function DUF4145
PF09350	1	1	28	31	DnaJ homologue, subfamily C, member 28, conserved domain
PF00700	1	1	27	30	Flagellin, C-terminal domain
PF00201	0.317283	1	9	16	UDP-glucoronosyl and UDP-glucosyl transferase
PF02540	1	1	28	31	NAD/GMP synthase
PF14007	1	1	28	31	YtpI-like protein
PF20119	1	1	28	31	Protein of unknown function DUF6509
PF00268	1	1	28	31	Ribonucleotide reductase small subunit family
PF00701	1	1	28	31	DapA-like
PF08274	1	1	28	31	Protein YjdM, N-terminal
PF03831	1	1	28	31	Protein YjdM, C-terminal
PF03033	1	1	28	31	Glycosyltransferase family 28, N-terminal domain
PF05870	1	1	28	31	Phenolic acid decarboxylase
PF00950	1	1	28	31	ABC transporter, TroCD-like
PF01507	1	1	28	31	Phosphoadenosine phosphosulphate reductase
PF14716	0.586622	1	28	26	DNA polymerase beta-like, N-terminal domain
PF14791	0.586622	1	28	26	DNA polymerase beta, thumb domain
PF04229	1	1	28	31	GrpB/Dephospho-CoA kinase
PF10140	1	1	28	31	Type VII secretion system EssB
PF20251	0.888958	1	25	26	Bacterial Ig-like domain 14
PF14501	0.896138	1	27	31	Sensor histidine kinase NatK, C-terminal domain
PF05732	0.163269	1	20	13	Plasmid replication protein, RepL
PF03928	1	1	28	31	Corrinoid adenosyltransferase PduO/GlcC-like
PF01266	1	1	28	31	FAD dependent oxidoreductase
PF01940	1	1	28	31	Protein of unknown function DUF92, TMEM19
PF18267	1	1	28	31	NADH-rubredoxin oxidoreductase, C-terminal
PF01077	1	1	28	31	Nitrite/sulphite reductase 4Fe-4S domain
PF03460	1	1	28	31	Nitrite/Sulfite reductase ferredoxin-like domain
PF04324	1	1	28	31	BFD-like [2Fe-2S]-binding domain
PF09527	1	1	28	31	Putative F0F1-ATPase subunit, Ca2+/Mg2+ transporter
PF08486	1	1	28	30	Sporulation stage II protein D, amidase enhancer LytB N-terminal
PF14337	1	1	1	1	Abortive infection alpha
PF17863	1	1	28	31	ChlI/MoxR, AAA lid domain
PF07726	1	1	28	31	ATPase, AAA-3
PF02397	1	1	28	30	Bacterial sugar transferase
PF00160	1	1	28	31	Cyclophilin-type peptidyl-prolyl cis-trans isomerase domain
PF00941	1	1	28	30	Molybdopterin dehydrogenase, FAD-binding
PF03450	1	1	6	6	CO dehydrogenase flavoprotein, C-terminal
PF00482	1	1	28	30	Type II secretion system protein GspF domain
PF09578	1	1	28	31	Spore cortex biosynthesis protein, YabQ-like
PF03806	1	1	28	30	p-Aminobenzoyl-glutamate transport protein AbgT
PF01764	1	1	28	31	Fungal lipase-like domain
PF02583	1	1	28	31	Metal-sensitive transcriptional repressor
PF00856	1	1	28	31	SET domain
PF03652	1	1	28	31	Putative pre-16S rRNA nuclease
PF02737	1	1	28	31	3-hydroxyacyl-CoA dehydrogenase, NAD binding
PF00725	1	1	28	31	3-hydroxyacyl-CoA dehydrogenase, C-terminal
PF08795	1	1	28	31	Protein of unknown function DUF1796
PF11146	1	1	28	31	Protein of unknown function DUF2905
PF00854	1	1	28	31	Proton-dependent oligopeptide transporter family
PF06719	0.74897	1	20	19	AraC-type transcriptional regulator N-terminus
PF18927	1	1	28	31	Glycosyl-4,4'-diaponeurosporenoate acyltransferase
PF00221	1	1	28	30	Aromatic amino acid lyase
PF00394	0.573679	1	15	13	Multicopper oxidase
PF07732	1	1	16	17	Multicopper oxidase
PF07731	1	1	15	17	Multicopper oxidase
PF00766	1	1	28	30	Electron transfer flavoprotein, alpha subunit, C-terminal
PF00709	1	1	28	31	Adenylosuccinate synthetase
PF13376	0.785789	1	27	27	Bacteriocin-protection, YdeI or OmpD-Associated
PF08818	1	1	28	31	YdhG-like domain
PF01729	1	1	28	30	Quinolinate phosphoribosyl transferase, C-terminal
PF02749	1	1	28	30	Quinolinate phosphoribosyl transferase, N-terminal
PF03419	1	1	28	31	Sigma-E processing peptidase SpoIIGA
PF10835	1	1	28	31	Uncharacterised protein family YusU
PF00596	1	1	28	31	Class II aldolase/adducin N-terminal
PF02628	1	1	28	31	COX15/CtaA family
PF00479	1	1	28	31	Glucose-6-phosphate dehydrogenase, NAD-binding
PF02781	1	1	28	31	Glucose-6-phosphate dehydrogenase, C-terminal
PF01297	1	1	28	30	Periplasmic solute binding protein, ZnuA-like
PF13353	1	1	28	31	-
PF14150	1	1	28	30	YesK-like protein
PF10555	1	1	28	30	Phospho-N-acetylmuramoyl-pentapeptide transferase, conserved site
PF00953	1	1	28	31	Glycosyl transferase, family 4
PF12841	1	1	28	31	Protein of unknown function YvrJ
PF02557	1	1	28	31	Peptidase M15B
PF02913	1	1	28	31	FAD-binding oxidoreductase/transferase, type 4, C-terminal
PF01565	1	1	28	31	FAD linked oxidase, N-terminal
PF12120	0.565429	1	25	23	Rifampin ADP-ribosyl transferase
PF03123	1	1	28	31	CAT RNA-binding domain
PF01321	1	1	28	31	Creatinase, N-terminal
PF14907	1	1	11	13	Uncharacterised nucleotidyltransferase
PF01790	1	1	28	31	Phosphatidylglycerol--prolipoprotein diacylglyceryl transferase Lgt
PF08678	1	1	28	31	RsbS co-antagonist protein RsbRA N-terminal domain
PF11085	0.625109	1	16	21	Uncharacterised protein family YqhR
PF01264	1	1	28	31	Chorismate synthase
PF12836	1	1	28	31	-
PF09371	1	1	28	30	Tex-like protein, N-terminal
PF17674	1	1	28	30	HHH domain 9
PF16921	1	1	28	30	Tex protein, YqgF-like domain
PF13589	1	1	28	31	-
PF00183	1	1	28	30	Heat shock protein Hsp90 family
PF03793	1	1	28	31	PASTA domain
PF04892	1	1	28	31	VanZ-like
PF02639	0.896138	1	27	31	Protein of unknown function UPF0178
PF02424	1	1	28	31	Flavin transferase ApbE
PF11578	0.456853	1	2	5	-
PF18269	0.586622	1	28	26	T3SS EscN ATPase, C-terminal
PF02874	1	1	28	31	ATPase, F1/V1/A1 complex, alpha/beta subunit, N-terminal domain
PF00006	1	1	28	31	ATPase, F1/V1/A1 complex, alpha/beta subunit, nucleotide-binding domain
PF11536	0.476104	1	1	0	Protein of unknown function DUF3226
PF14296	1	1	4	4	O-antigen polysaccharide polymerase Wzy
PF02654	1	1	16	17	Adenosylcobinamide-GDP ribazoletransferase
PF00044	1	1	28	31	Glyceraldehyde 3-phosphate dehydrogenase, NAD(P) binding domain
PF02800	1	1	28	31	Glyceraldehyde 3-phosphate dehydrogenase, catalytic domain
PF10101	0.789424	1	28	28	Protein of unknown function DUF2339, transmembrane
PF02698	1	1	28	31	Domain of unknown function DUF218
PF02910	1	1	28	31	Fumarate reductase/succinate dehydrogenase flavoprotein-like, C-terminal
PF00890	1	1	28	31	FAD-dependent oxidoreductase 2, FAD binding domain
PF16576	1	1	28	31	RND efflux pump, membrane fusion protein, barrel-sandwich domain
PF01614	1	1	28	31	Transcription regulator IclR, C-terminal
PF09339	1	1	28	31	Transcription regulator IclR, N-terminal
PF17225	1	1	28	31	Domain of unknown function DUF5301
PF07451	1	1	28	31	Stage V sporulation AD
PF13290	0.894687	1	28	29	-
PF02230	0.607973	1	2	1	Phospholipase/carboxylesterase/thioesterase
PF11518	1	1	28	31	Protein of unknown function DUF3221
PF18711	1	1	28	30	Toxoflavin-degrading enzyme
PF02254	1	1	28	31	Regulator of K+ conductance, N-terminal
PF10710	1	1	28	31	Protein of unknown function DUF2512
PF01761	1	1	28	31	3-dehydroquinate synthase domain
PF03205	1	1	28	31	Molybdopterin-guanine dinucleotide biosynthesis protein B (MobB) domain
PF13614	1	1	28	31	AAA domain
PF19524	1	1	28	30	Protein of unknown function DUF6054
PF07486	1	1	28	31	Cell wall hydrolase, SleB
PF13177	1	1	28	31	-
PF08955	1	1	28	30	Bypass of forespore C, C-terminal
PF08977	1	1	28	30	Bypass-of-forespore C, N-terminal
PF01774	0.894687	1	28	29	Urease accessory protein UreD
PF13404	1	1	28	31	AsnC-type HTH domain
PF06831	1	1	28	31	DNA glycosylase/AP lyase, H2TH DNA-binding
PF01149	1	1	28	31	Formamidopyrimidine-DNA glycosylase, catalytic domain
PF00698	1	1	28	31	Acyl transferase
PF11213	0.634655	1	17	22	Protein of unknown function DUF3006
PF17885	0.427918	1	16	23	Styrene monooxygenase StyA, putative substrate binding domain
PF13145	1	1	28	30	Peptidyl-prolyl cis-trans isomerase, PpiC-type
PF13454	1	1	14	15	FAD-NAD(P)-binding
PF00343	0.896138	1	27	31	Carbohydrate phosphorylase
PF00326	1	1	28	31	Peptidase S9, prolyl oligopeptidase, catalytic domain
PF03372	1	1	28	31	Endonuclease/exonuclease/phosphatase
PF18074	1	1	28	31	Primosomal protein N, C-terminal domain
PF18319	1	1	28	31	PriA DNA helicase, Cys-rich region (CRR) domain
PF17764	1	1	28	31	Primosomal protein N', 3' DNA-binding domain
PF01025	1	1	28	31	GrpE nucleotide exchange factor
PF05977	0.511036	1	20	17	Transmembrane secretion effector
PF00916	1	1	28	31	SLC26A/SulP transporter domain
PF13303	1	1	28	31	Phosphotransferase system, EIIC
PF10400	1	1	28	31	Transcription regulator PadR, C-terminal
PF03551	1	1	28	31	Transcription regulator PadR, N-terminal
PF20712	1	1	1	2	Cyanobacterial TRADD-N associated 2-Transmembrane domain
PF04198	1	1	28	31	Sugar-binding domain, putative
PF01590	1	1	28	31	GAF domain
PF08540	1	1	1	2	Hydroxymethylglutaryl-coenzyme A synthase C terminal
PF01154	1	1	1	2	Hydroxymethylglutaryl-coenzyme A synthase N terminal
PF01935	1	1	3	3	Helicase HerA, central domain
PF21478	1	1	28	31	Glycine dehydrogenase, C-terminal domain
PF19567	1	1	28	30	Capsular polysaccharide synthesis, CpsB/CapC
PF01027	1	1	28	30	Bax inhibitor 1-related
PF13027	1	1	10	11	Protein of unknown function DUF3888
PF00164	1	1	28	31	Small ribosomal subunit protein uS12
PF03437	1	1	23	26	Membrane complex biogenesis protein, BtpA family
PF13579	0.0459984	1	17	8	Glycosyl transferase 4-like domain
PF02036	1	1	17	18	SCP-2 sterol transfer family
PF00037	1	1	17	18	4Fe-4S binding domain
PF14317	1	1	28	30	YcxB-like, C-terminal domain
PF03079	1	1	28	31	Acireductone dioxygenase ARD family
PF07662	1	1	28	31	Concentrative nucleoside transporter C-terminal domain
PF01773	1	1	28	31	Concentrative nucleoside transporter N-terminal domain
PF07081	1	1	28	30	Protein of unknown function DUF1349
PF04932	0.855981	1	15	15	O-antigen ligase-related
PF16320	1	1	28	31	Large ribosomal subunit protein bL12, oligomerization
PF00542	1	1	28	31	Large ribosomal subunit protein bL12, C-terminal
PF16901	1	1	28	31	Alpha-glycerophosphate oxidase, C-terminal
PF00708	1	1	28	31	Acylphosphatase-like domain
PF04232	1	1	28	31	Sporulation stage V, protein S
PF07007	1	1	14	15	Lysozyme inhibitor LprI, N-terminal
PF08000	1	1	28	31	Bacterial Pleckstrin homology domain
PF02302	1	1	28	31	Phosphotransferase system, EIIB component, type 2/3
PF00359	1	1	28	31	PTS EIIA type-2 domain
PF07676	1	1	28	31	WD40-like beta propeller
PF14595	1	1	28	31	-
PF07859	1	1	27	30	alpha/beta hydrolase fold
PF11941	0.894687	1	28	29	Glycosyl hydrolase, C-terminal (DUF3459)
PF00128	1	1	28	31	Glycosyl hydrolase, family 13, catalytic domain
PF02954	1	1	28	31	DNA binding HTH domain, Fis-type
PF00389	1	1	28	31	D-isomer specific 2-hydroxyacid dehydrogenase, catalytic domain
PF14504	1	1	28	31	CAP-associated domain
PF00188	1	1	28	31	CAP domain
PF02222	0.748149	1	17	21	ATP-grasp domain
PF17769	0.748149	1	17	21	Phosphoribosylaminoimidazole carboxylase C-terminal domain
PF20274	1	1	28	31	Cyclic-phosphate processing, Receiver domain
PF01416	1	1	28	31	Pseudouridine synthase I, TruA, alpha/beta domain
PF01293	1	1	28	31	Phosphoenolpyruvate carboxykinase, ATP-utilising
PF13286	0.107919	1	3	0	Phosphohydrolase-associated domain
PF19833	1	1	28	30	ATP-dependent DNA helicase RecG, domain 3, C-terminal
PF17191	1	1	28	30	RecG, wedge domain
PF00475	1	1	28	31	Imidazoleglycerol-phosphate dehydratase
PF04634	0.892169	1	25	29	Immunity protein YezG-like
PF06081	1	1	28	31	Aromatic acid exporter family member 1
PF14151	1	1	28	31	YfhD-like protein
PF02142	1	1	28	31	Methylglyoxal synthase-like domain
PF02787	1	1	28	31	Carbamoyl-phosphate synthetase, large subunit oligomerisation domain
PF07478	1	1	28	31	D-alanine--D-alanine ligase, C-terminal
PF01820	1	1	28	31	D-alanine--D-alanine ligase, N-terminal domain
PF14182	1	1	28	31	YgaB-like protein
PF00487	1	1	28	31	Fatty acid desaturase domain
PF00923	1	1	28	31	Transaldolase/Fructose-6-phosphate aldolase
PF14526	1	1	28	31	Integron-associated effector binding protein
PF14181	1	1	28	31	YqfQ-like protein
PF07071	1	1	23	26	2-dehydro-3-deoxy-phosphogluconate aldolase
PF08757	1	1	28	30	Spore coat protein CotH/Invasin CotH2/3/7
PF07969	1	1	28	31	Amidohydrolase 3
PF17820	1	1	28	31	PDZ domain 6
PF00741	1	1	28	31	Gas vesicle protein GvpA-like
PF00425	1	1	28	31	Chorismate-utilising enzyme, C-terminal
PF04715	1	1	28	31	Anthranilate synthase component I, N-terminal
PF01435	1	1	28	31	Peptidase M48
PF13728	0.476104	1	1	0	F plasmid transfer operon protein
PF03807	1	1	28	31	Pyrroline-5-carboxylate reductase, catalytic, N-terminal
PF02342	1	1	28	31	TerD domain
PF01420	0.807169	1	7	9	Type I restriction modification DNA specificity domain
PF00386	0.874207	1	18	21	C1q domain
PF02872	1	1	27	30	5'-nucleotidase, C-terminal domain
PF13354	1	1	28	31	Beta-lactamase class A, catalytic domain
PF01874	1	1	28	31	Triphosphoribosyl-dephospho-CoA protein
PF12419	1	1	28	31	Helicase SWF/SNF-related
PF20918	0.894687	1	28	29	Stage VI sporulation protein D, N-terminal domain
PF13667	1	1	28	31	ThiC-associated domain
PF01964	1	1	28	31	Phosphomethylpyrimidine synthase ThiC/5-hydroxybenzimidazole synthase BzaA/B
PF09323	1	1	21	24	DUF1980 N-terminal domain
PF21537	1	1	21	24	DUF1980 C-terminal domain
PF01063	1	1	28	31	Aminotransferase class IV
PF10661	1	1	28	31	ESAT-6 secretion machinery protein EssA
PF09084	1	1	28	31	SsuA/THI5-like
PF03880	1	1	28	31	DEAD box helicase DbpA/CsdA, RNA-binding domain
PF04070	1	1	28	31	Protein of unknown function DUF378
PF10397	1	1	28	31	Adenylosuccinate lyase C-terminal
PF00456	1	1	28	31	Transketolase, N-terminal
PF09965	1	1	28	30	Protein of unknown function DUF2199
PF14267	0.862773	1	15	18	Domain of unknown function (DUF4357)
PF13347	1	1	28	31	-
PF21370	1	1	28	31	Cyclic-di-AMP phosphodiesterase GdpP-like, PAS domain
PF05690	1	1	28	31	Thiazole synthase ThiG
PF14183	1	1	28	31	YwpF-like protein
PF13432	1	1	28	31	-
PF13529	1	1	27	30	Peptidase_C39 like family
PF14559	1	1	28	31	-
PF00186	1	1	28	31	Dihydrofolate reductase domain
PF02547	1	1	28	30	S-adenosylmethionine:tRNA ribosyltransferase-isomerase, QueA
PF12804	1	1	28	31	MobA-like NTP transferase
PF03485	1	1	28	30	Arginyl tRNA synthetase N-terminal domain
PF05746	1	1	28	30	DALR anticodon binding
PF00750	1	1	28	30	Arginyl-tRNA synthetase, catalytic core domain
PF02511	1	1	1	1	Thymidylate synthase ThyX
PF02245	1	1	28	31	Methylpurine-DNA glycosylase
PF20511	0.867867	1	18	18	Phosphomannose isomerase type I, catalytic domain
PF21621	0.867867	1	18	18	Mannose-6-phosphate isomerase, cupin domain
PF00703	0.894687	1	28	29	Glycoside hydrolase, family 2, immunoglobulin-like beta-sandwich
PF02837	0.894687	1	28	29	Glycosyl hydrolases family 2, sugar binding domain
PF02836	0.894687	1	28	29	Glycoside hydrolase family 2, catalytic domain
PF17279	1	1	28	31	Protein of unknown function DUF5344
PF11588	1	1	28	31	Protein of unknown function DUF3243
PF13367	1	1	28	31	Intramembrane metalloprotease PrsW
PF04230	0.670533	1	9	13	Polysaccharide pyruvyl transferase
PF13828	0.440215	1	17	25	Domain of unknown function DUF4190
PF03073	1	1	28	31	TspO/MBR-related protein
PF04607	1	1	28	31	RelA/SpoT
PF14460	0.476104	1	1	0	Prokaryotic E2 family D
PF03641	1	1	28	31	LOG family
PF00707	1	1	28	31	Translation initiation factor 3, C-terminal
PF05198	1	1	28	31	Translation initiation factor 3, N-terminal
PF13552	0.317519	1	10	6	Protein of unknown function DUF4127
PF14122	1	1	28	31	Conserved hypothetical protein CHP03829, YokU
PF21783	1	1	1	1	YNCE-like beta-propeller
PF00468	1	1	28	31	Large ribosomal subunit protein bL34
PF05683	0.894687	1	28	29	Fe-S hydro-lyase, tartrate dehydratase beta-type, catalytic domain
PF07552	1	1	26	28	Spore Coat Protein X and V domain
PF00381	1	1	28	31	Phosphocarrier protein HPr-like
PF06052	0.461077	1	19	27	3-hydroxyanthranilic acid dioxygenase
PF18681	1	1	28	31	GK1464-like domain
PF13555	0.131371	1	8	3	P-loop containing region of AAA domain
PF12831	0.317519	1	10	6	-
PF00924	1	1	28	31	Mechanosensitive ion channel MscS
PF18953	0.680786	1	27	26	-
PF20026	0.892859	1	27	28	Domain of unknown function (DUF6434)
PF02445	1	1	28	30	Quinolinate synthetase A
PF00497	1	1	28	31	Solute-binding protein family 3/N-terminal domain of MltF
PF13382	1	1	28	31	Adenine deaminase C-terminal domain
PF13119	1	1	28	30	Domain of unknown function DUF3973
PF01406	1	1	28	31	tRNA synthetases class I, catalytic domain
PF09190	1	1	28	31	Cysteinyl-tRNA synthetase, class Ia, DALR
PF01042	1	1	28	31	YjgF/YER057c/UK114 family
PF01373	1	1	28	30	Glycoside hydrolase, family 14
PF00686	1	1	28	30	Carbohydrate binding module family 20
PF07479	1	1	28	31	Glycerol-3-phosphate dehydrogenase, NAD-dependent, C-terminal
PF01210	1	1	28	31	Glycerol-3-phosphate dehydrogenase, NAD-dependent, N-terminal
PF01715	1	1	28	31	-
PF06146	0.559895	1	20	27	Phosphate-starvation-inducible E family
PF12911	1	1	28	31	Oligopeptide transport permease C-like, N-terminal domain
PF17314	1	1	26	28	Uncharacterised protein family YvaD
PF02325	1	1	28	31	CCB3/YggT
PF17094	0.841995	1	11	14	Uncharacterised protein family UPF0715
PF08664	1	1	28	31	YcbB domain
PF21445	1	1	28	31	ATP-dependent helicase/deoxyribonuclease subunit B, N-terminal
PF02082	1	1	28	31	Transcription regulator Rrf2
PF14690	0.476104	1	1	0	Transposase IS204/IS1001/IS1096/IS1165, zinc-finger
PF01610	0.476104	1	1	0	Transposase IS204/IS1001/IS1096/IS1165, DDE domain
PF10282	1	1	28	31	Lactonase, 7-bladed beta propeller
PF08340	1	1	28	31	Endoribonuclease YicC-like, C-terminal
PF03755	1	1	28	31	Endoribonuclease YicC-like, N-terminal
PF03861	0.614869	1	15	20	ANTAR domain
PF04266	0.354265	1	11	18	ASCH domain
PF01926	1	1	28	31	GTP binding domain
PF16360	1	1	28	31	GTP-binding protein, middle domain
PF13167	1	1	28	31	GTPase HflX, N-terminal
PF01170	1	1	28	31	Ribosomal RNA large subunit methyltransferase K/L-like, methyltransferase domain
PF02926	1	1	28	31	THUMP domain
PF00361	1	1	28	31	NADH:quinone oxidoreductase/Mrp antiporter, membrane subunit
PF01594	1	1	28	31	Transmembrane protein TqsA-like
PF03932	1	1	28	31	CutC-like
PF02108	0.894687	1	28	29	Flagellar assembly protein FliH/Type III secretion system HrpE
PF16889	0.209058	1	7	3	Heparin-sulfate lyase, N-terminal
PF07940	0.209058	1	7	3	Heparinase II/III-like
PF13786	1	1	28	31	Domain of unknown function DUF4179
PF18705	0.894687	1	28	29	Domain of unknown function DUF5643
PF16107	1	1	28	31	Domain of unknown function DUF4825
PF00550	1	1	28	31	Phosphopantetheine binding ACP domain
PF06751	1	1	28	31	Ethanolamine ammonia-lyase heavy chain
PF01119	1	1	28	31	DNA mismatch repair protein, S5 domain 2-like
PF08676	1	1	28	31	MutL, C-terminal, dimerisation
PF01424	1	1	28	31	R3H domain
PF13083	1	1	28	31	-
PF14804	1	1	28	31	RNA-binding protein KhpB, N-terminal
PF01967	1	1	28	31	Molybdopterin cofactor biosynthesis C (MoaC) domain
PF03851	1	1	28	31	UV-endonuclease UvdE
PF01248	1	1	28	31	Ribosomal protein eL8/eL30/eS12/Gadd45
PF17757	1	1	28	31	UvrB, interaction domain
PF03461	1	1	28	31	Transcription-repair-coupling factor, C-terminal domain
PF02559	1	1	28	31	CarD-like/TRCF, RNAP-interacting domain
PF03547	1	1	28	31	Membrane transport PIN-like
PF01300	1	1	28	31	Threonylcarbamoyl-AMP synthase-like domain
PF03481	1	1	28	31	Threonylcarbamoyl-AMP synthase, C-terminal domain
PF04909	1	1	25	28	Amidohydrolase-related
PF02601	1	1	28	31	Exonuclease VII, large subunit, C-terminal
PF13742	1	1	28	31	OB-fold nucleic acid binding domain
PF13527	1	1	28	30	-
PF03023	0.792145	1	26	31	Peptidoglycan biosynthesis protein MurJ
PF00571	1	1	28	31	CBS domain
PF01842	1	1	28	31	ACT domain
PF09946	0.394274	1	4	8	Predicted membrane protein (DUF2178)
PF05958	1	1	28	31	(Uracil-5)-methyltransferase family
PF04327	1	1	28	31	Cysteine protease Prp
PF01184	1	1	28	31	Acetate transporter GPR1/Ato2/SatP-like
PF01869	0.887789	1	23	27	ATPase, BadF/BadG/BcrA/BcrD type
PF19279	1	1	28	31	YegS/DAGK, C-terminal domain
PF00781	1	1	28	31	Diacylglycerol kinase, catalytic domain
PF00210	1	1	28	31	Ferritin/DPS protein domain
PF02976	1	1	1	2	DNA mismatch repair enzyme MutH
PF08963	1	1	28	31	Protein of unknown function DUF1878
PF20769	1	1	28	31	Sporulation protein YpeB, N-terminal
PF14620	1	1	28	31	Sporulation protein YpeB, PepSY1 and PepSY2 domains
PF21821	0.226674	1	2	0	Dit-like phage tail protein, N-terminal domain
PF12643	0.109214	1	5	1	dCTP pyrophosphatase 1
PF18546	0.595352	1	8	6	Metanogen output domain 1
PF00311	1	1	28	31	Phosphoenolpyruvate carboxylase
PF02660	1	1	28	31	Glycerol-3-phosphate acyltransferase, PlsY
PF20441	1	1	2	3	Terminase large subunit-like, endonuclease domain
PF03354	1	1	2	3	Terminase large subunit-like, ATPase domain
PF02911	1	1	28	31	Formyl transferase, C-terminal
PF00216	1	1	28	31	Histone-like DNA-binding protein
PF10628	1	1	28	31	Spore coat protein CotE
PF03819	1	1	28	31	NTP pyrophosphohydrolase MazG-like domain
PF04122	1	1	4	5	ell wall binding domain 2 (CWB2)
PF08741	1	1	28	31	Uncharacterised protein YwhD
PF06161	1	1	28	31	Protein of unknown function DUF975
PF00848	1	1	28	30	Aromatic-ring-hydroxylating dioxygenase, alpha subunit, C-terminal domain
PF01634	1	1	28	31	ATP phosphoribosyltransferase, catalytic domain
PF05580	1	1	28	31	Peptidase S55, SpoIVB
PF08892	1	1	28	30	Uncharacterised protein family, YqcI/YcgG
PF06827	1	1	28	31	Zinc finger, FPG/IleRS-type
PF01676	1	1	28	31	Metalloenzyme
PF21688	1	1	28	31	FAD-dependent protein, C-terminal domain-like
PF02844	1	1	28	31	Phosphoribosylglycinamide synthetase, N-terminal
PF01071	1	1	28	31	Phosphoribosylglycinamide synthetase, ATP-grasp (A) domain
PF02843	1	1	28	31	Phosphoribosylglycinamide synthetase, C-domain
PF04286	1	1	28	30	Protein of unknown function DUF445
PF01515	1	1	28	31	Phosphate acetyl/butaryl transferase
PF13739	1	1	28	31	Deacetylase PdaC
PF04893	0.894687	1	28	29	Yip1 domain
PF16363	0.870687	1	17	20	GDP-mannose 4,6 dehydratase
PF02978	1	1	28	31	Signal recognition particle, SRP54 subunit, M-domain
PF13477	0.61856	1	9	7	Glycosyl transferase 4-like
PF08541	1	1	28	31	Beta-ketoacyl-[acyl-carrier-protein] synthase III, C-terminal
PF08545	1	1	28	31	Beta-ketoacyl-[acyl-carrier-protein] synthase III, N-terminal
PF01699	1	1	28	31	Sodium/calcium exchanger membrane region
PF07977	1	1	28	31	Beta-hydroxydecanoyl thiol ester dehydrase, FabA/FabZ
PF08455	0.885421	1	22	26	Helicase, SWF/SNF/SWI type, bacterial
PF12544	1	1	28	31	Lysine-2,3-aminomutase, C-terminal domain
PF00691	1	1	28	31	OmpA-like domain
PF13677	1	1	28	31	Motility protein B-like, N-terminal domain
PF10112	1	1	28	31	5-bromo-4-chloroindolyl phosphate hydrolysis protein
PF07885	1	1	28	31	Potassium channel domain
PF13393	1	1	28	31	Class II Histidinyl-tRNA synthetase (HisRS)-like catalytic core domain
PF02597	1	1	28	31	Sulfur carrier ThiS/MoaD-like
PF13462	1	1	28	31	Thioredoxin-like fold
PF06961	1	1	28	31	Protein of unknown function DUF1294
PF14411	0.198516	1	4	1	LHH
PF14449	0.789424	1	28	28	Pre-toxin TG domain
PF15565	0.226674	1	2	0	Immunity protein 30
PF04140	1	1	28	30	Isoprenylcysteine carboxyl methyltransferase
PF00350	1	1	27	29	Dynamin family
PF19890	1	1	28	31	Domain of unknown function DUF6363
PF01734	1	1	28	31	Patatin-like phospholipase domain
PF13037	1	1	28	30	Domain of unknown function DUF3898
PF13039	1	1	28	30	Protein of unknown function DUF3900
PF02578	1	1	28	31	Multi-copper polyphenol oxidoreductase
PF00586	1	1	28	31	PurM-like, N-terminal domain
PF02769	1	1	28	31	PurM-like, C-terminal domain
PF01841	1	1	28	31	Transglutaminase-like
PF12169	1	1	28	31	DNA polymerase III, gamma subunit, domain III
PF02633	0.476104	1	1	0	Creatininase/formamide hydrolase
PF20914	0.894201	1	26	30	DNA polymerase III subunit alpha, C-terminal domain
PF14395	1	1	28	30	Phage phiEco32-like COOH-NH2 ligase-type 2
PF10552	0.674055	1	3	2	ORF6C domain
PF09669	1	1	3	3	Bacteriophage regulatory protein, Rha family
PF01135	1	1	28	30	-
PF09369	0.894687	1	28	29	MrfA-like Zn-binding domain
PF17989	1	1	1	1	Actin like proteins N terminal domain
PF13471	0.819132	1	10	9	Microcin J25-processing protein McjB, C-terminal
PF00572	1	1	28	31	Large ribosomal subunit protein uL13
PF03144	1	1	28	31	Translation elongation factor EFTu-like, domain 2
PF14120	1	1	28	31	YhzD-like protein
PF04295	1	1	20	23	D-galactarate dehydratase/Altronate hydrolase, second domain
PF08666	0.841995	1	11	14	SAF domain
PF20629	1	1	20	23	D-galactarate/Altronate dehydratase, C-terminal
PF10620	1	1	28	30	Phosphoribosyl-dephospho-CoA transferase MdcG, C-terminal
PF20866	1	1	28	30	Phosphoribosyl-dephospho-CoA transferase MdcG, N-terminal
PF08669	1	1	28	31	Glycine cleavage T-protein, C-terminal barrel domain
PF01571	1	1	28	31	Aminomethyltransferase, folate-binding domain
PF11256	1	1	28	31	SAV0927-like
PF04347	0.586622	1	28	26	Flagellar biosynthesis protein, FliO
PF08461	0.789424	1	28	28	Ribonuclease R winged-helix domain
PF08810	1	1	28	31	Kinase associated protein B
PF00282	1	1	28	31	Pyridoxal phosphate-dependent decarboxylase
PF04604	0.476104	1	1	0	Lantibiotic, type A, Lactobacillales-type
PF21368	0.462794	1	6	10	AI2M/AI1M-like, HNH endonuclease
PF01348	0.462794	1	6	10	Type II intron maturase
PF06898	1	1	28	31	Putative stage IV sporulation YqfD
PF11681	0.226674	1	2	0	Structural protein ORF10, bacteriophage KPP10
PF01451	1	1	28	31	Phosphotyrosine protein phosphatase I
PF02465	1	1	27	30	Flagellar hook-associated protein 2 N-terminus
PF07195	1	1	27	30	Flagellar hook-associated protein 2 C-terminus
PF01232	1	1	27	30	Mannitol dehydrogenase, N-terminal
PF08125	1	1	27	30	Mannitol dehydrogenase, C-terminal
PF13361	1	1	28	31	UvrD-like DNA helicase, C-terminal
PF21196	1	1	28	31	-
PF00580	1	1	28	31	UvrD-like helicase, ATP-binding domain
PF14039	1	1	28	31	YusW-like protein
PF01661	0.377844	1	1	4	Macro domain
PF03705	1	1	28	31	Chemotaxis receptor methyltransferase CheR, N-terminal
PF01739	1	1	28	31	MCP methyltransferase, CheR-type, SAM-binding domain, C-terminal
PF04411	1	1	28	31	PD-(D/E)XK nuclease superfamily 7
PF13342	1	1	28	31	Topoisomerase C-terminal repeat
PF01131	1	1	28	31	DNA topoisomerase, type IA, central
PF00275	1	1	28	31	Enolpyruvate transferase domain
PF14119	0.408075	1	8	5	Protein of unknown function DUF4288
PF02390	1	1	28	31	tRNA (guanine-N-7) methyltransferase, Trmb type
PF17247	0.301636	1	18	28	Protein of unknown function DUF5316
PF07791	1	1	1	1	Protein of unknown function DUF1629
PF01960	1	1	28	31	Arginine biosynthesis protein ArgJ
PF05681	0.894687	1	28	29	Fe-S hydro-lyase, tartrate dehydratase alpha-type, catalytic domain
PF13538	0.896138	1	27	31	UvrD-like helicase C-terminal domain
PF03788	1	1	28	31	LrgA/CidA family
PF13205	0.226674	1	2	0	SbsA, Ig-like domain
PF13456	1	1	28	31	Ribonuclease H domain
PF04085	1	1	28	31	Rod shape-determining protein MreC
PF02797	1	1	28	31	Chalcone/stilbene synthase, C-terminal
PF00195	1	1	28	31	Chalcone/stilbene synthase, N-terminal
PF10970	1	1	28	31	Spore germination protein GerPE
PF03389	1	1	10	11	MobA/MobL family
PF10850	1	1	28	31	Uncharacterised protein family YxcD
PF08937	0.226674	1	2	0	Thoeris protein ThsB, TIR-like domain
PF00565	1	1	28	31	Staphylococcal nuclease (SNase-like), OB-fold
PF13780	0.226674	1	2	0	Protein of unknown function DUF4176
PF01052	0.586622	1	28	26	Flagellar motor switch protein FliN-like, C-terminal domain
PF02154	0.586622	1	28	26	Flagellar motor switch protein FliM
PF20282	0.476104	1	1	0	ABC-three component systems, C-terminal domain 6
PF02416	1	1	28	31	Sec-independent protein translocase protein TatA/B/E
PF02661	0.198736	1	13	8	Fido domain
PF18476	0.0315518	1	7	1	PIN like domain, group 8
PF11417	0.456853	1	2	5	Loader and inhibitor of phage G40P
PF01972	1	1	28	30	Peptidase S49, serine-peptidase prokaryotes
PF01957	1	1	28	30	NfeD-like, C-terminal domain
PF01503	1	1	28	31	Phosphoribosyl-ATP pyrophosphohydrolase-like
PF01502	1	1	28	30	Phosphoribosyl-AMP cyclohydrolase domain
PF20772	1	1	28	31	TACO1/YebC-like, N-terminal domain
PF01709	1	1	28	31	TACO1/YebC-like, second and third domains
PF04816	1	1	28	31	tRNA methyltransferase TrmK
PF14084	1	1	28	31	Uncharacterised conserved protein UCP036698, YpmA
PF14567	0.370271	1	7	4	-
PF12805	1	1	28	31	Integral membrane protein YccS, N-terminal
PF13131	0.892859	1	27	28	Protein of unknown function DUF3951
PF01746	1	1	28	31	tRNA methyltransferase TRMD/TRM10-type domain
PF18146	1	1	28	30	CinA, KH domain
PF02464	1	1	28	30	CinA, C-terminal
PF01470	0.78828	1	25	30	Pyroglutamyl peptidase
PF14588	0.559895	1	20	27	Endoribonuclease L-PSP/chorismate mutase-like
PF04095	1	1	28	31	Nicotinate/nicotinamide phosphoribosyltransferase
PF17956	1	1	28	31	Nicotinate phosphoribosyltransferase C-terminal domain
PF17767	1	1	28	31	Nicotinate phosphoribosyltransferase, N-terminal domain
PF00547	1	1	28	31	Urease, gamma/gamma-beta subunit
PF10704	1	1	28	31	Protein of unknown function DUF2508
PF01910	1	1	28	31	Thiamine-binding protein
PF18491	0.626745	1	20	18	PvuRts1 I-like, SET and RING associated domain
PF01152	1	1	28	31	Truncated hemoglobin
PF12642	1	1	7	8	Conjugative transposon protein TcpC
PF20563	0.226674	1	2	0	Protein of unknown function DUF6773
PF18768	1	1	28	31	PlcR, tetratricopeptide repeat
PF03315	1	1	28	30	Serine dehydratase beta chain
PF12072	1	1	28	31	Ribonuclease Y, N-terminal
PF00013	1	1	28	31	K Homology domain, type 1
PF03591	1	1	28	31	Branched-chain amino acid transport, permease
PF04982	1	1	28	31	HPP
PF01648	0.894687	1	28	29	4'-phosphopantetheinyl transferase domain
PF06686	1	1	28	31	Stage III sporulation protein AC/AD family
PF17937	0.894687	1	28	29	TetR transcriptional regulator CgmR-like, C-terminal domain
PF20501	1	1	28	31	MrpA C-terminal/MbhE
PF13244	1	1	28	31	MrpA C-terminal/MbhD
PF00662	1	1	28	31	NADH-Ubiquinone oxidoreductase (complex I), chain 5 N-terminal
PF13632	0.894687	1	28	29	Glycosyltransferase 2-like
PF02667	1	1	28	31	Short chain fatty acid transporter AtoE
PF07987	1	1	8	8	Domain of unkown function (DUF1775)
PF02515	1	1	28	31	CoA-transferase family III
PF09406	1	1	5	6	Protein of unknown function (DUF2004)
PF13056	1	1	28	31	Protein of unknown function DUF3918
PF07836	0.370854	1	18	27	DmpG-like communication domain
PF14173	1	1	28	31	Competence operon G protein 7, ComGG
PF02293	1	1	28	31	AmiS/UreI transporter
PF02367	1	1	28	30	tRNA threonylcarbamoyl adenosine modification protein TsaE
PF01969	1	1	20	23	Nickel insertion protein
PF20463	1	1	28	31	Prephenate dehydrogenase, dimerization domain
PF02153	1	1	28	31	Prephenate dehydrogenase, nucleotide-binding domain
PF04608	1	1	28	31	YutG/PgpA domain
PF03862	1	1	28	31	SpoVA
PF08331	1	1	28	31	Epoxyqueuosine reductase QueG, DUF1730
PF13484	1	1	28	31	-
PF06803	1	1	28	31	Domain of unknown function DUF1232
PF09360	1	1	28	31	Iron-binding zinc finger, CDGSH type
PF10002	1	1	28	31	Protein of unknown function DUF2243, membrane
PF06150	1	1	28	31	ChaB
PF01799	1	1	28	30	[2Fe-2S]-binding
PF05426	1	1	1	1	Alginate lyase domain
PF20308	0.476104	1	1	0	Tetratricopeptide Repeats-Sensor
PF02502	1	1	28	31	Sugar-phosphate isomerase, RpiB/LacA/LacB family
PF14169	1	1	28	31	Cold-inducible protein YdjO
PF10903	0.0513795	1	4	0	Uncharacterised protein family, YncE
PF08970	1	1	28	31	Sporulation inhibitor A
PF01127	1	1	28	31	Succinate dehydrogenase/fumarate reductase type B, transmembrane subunit
PF02565	1	1	28	30	Recombination protein O, RecO
PF11967	1	1	28	30	DNA replication/recombination mediator RecO, N-terminal
PF03441	1	1	28	31	Cryptochrome/DNA photolyase, FAD-binding domain
PF00875	1	1	28	31	DNA photolyase, N-terminal
PF13602	1	1	28	31	-
PF03412	0.674055	1	3	2	Peptidase C39, bacteriocin processing
PF01583	1	1	28	31	-
PF08401	0.879978	1	21	22	N-terminal domain of anti-restriction factor ArdC
PF06114	1	1	21	23	IrrE N-terminal-like domain
PF00459	1	1	28	31	Inositol monophosphatase-like
PF12728	1	1	28	31	Helix-turn-helix domain, group 17
PF07435	1	1	28	30	Regulatory protein YycH
PF10694	1	1	27	29	Protein of unknown function DUF2500
PF14089	1	1	28	31	KinB-signalling pathway activation protein
PF05114	1	1	1	2	Protein of unknown function (DUF692)
PF11638	1	1	28	31	DnaA N-terminal domain
PF00308	1	1	28	31	Chromosomal replication initiator protein DnaA
PF08299	1	1	28	31	Chromosomal replication initiator, DnaA C-terminal
PF00573	1	1	28	31	Large ribosomal subunit protein uL4
PF11775	1	1	28	30	Cobalamin biosynthesis protein CobT VWA domain
PF02915	1	1	28	30	Rubrerythrin, diiron-binding domain
PF04284	1	1	28	31	Uncharacterised protein family UPF0756, transmembrame
PF02618	1	1	28	31	Endolytic murein transglycosylase
PF13826	1	1	28	31	Monooxygenase af470-like
PF14177	1	1	28	31	YkyB-like protein
PF07221	1	1	27	30	N-acylglucosamine 2-epimerase/Cellobiose 2-epimerase
PF17910	1	1	28	31	FeoB, cytosolic helical domain
PF02421	1	1	28	31	FeoB-type guanine nucleotide-binding (G) domain
PF08338	1	1	28	31	Domain of unknown function DUF1731
PF08031	0.686106	1	28	27	Berberine/berberine-like
PF11762	1	1	28	30	L-arabinose isomerase, C-terminal
PF02610	1	1	28	30	L-arabinose isomerase
PF00850	1	1	28	31	Histone deacetylase domain
PF10576	1	1	28	31	Endonuclease III-like, iron-sulphur cluster loop motif
PF07286	0.894687	1	28	29	D-glutamate cyclase
PF08360	1	1	28	31	Transcription regulator QacR, C-terminal
PF05209	0.896138	1	27	31	Septum formation inhibitor MinC, N-terminal
PF03775	1	1	28	31	Septum formation inhibitor MinC, C-terminal
PF20730	1	1	28	31	YetF-like, N-terminal transmembrane domain
PF14071	1	1	28	31	Putative coat protein YlbD
PF01674	0.551127	1	19	26	Lipase (class 2)
PF08544	1	1	28	31	GHMP kinase, C-terminal domain
PF00288	1	1	28	31	GHMP kinase N-terminal domain
PF10509	1	1	28	31	Galactokinase, N-terminal domain
PF02896	1	1	28	31	PEP-utilising enzyme, C-terminal
PF10066	0.226674	1	2	0	Protein of unknown function DUF2304
PF08450	1	1	28	30	SMP-30/Gluconolactonase/LRE-like region
PF02126	1	1	28	31	Phosphotriesterase
PF01306	1	1	28	31	LacY/RafB permease family
PF08402	1	1	28	31	Transport-associated OB, type 2
PF16199	1	1	28	31	Radical SAM, C-terminal extension
PF20935	0.440144	1	9	6	Uncharacterised protein DIP1984-like
PF19295	1	1	28	31	SUF system FeS cluster assembly, SufBD, N-terminal
PF01458	1	1	28	31	SUF system FeS cluster assembly, SufBD
PF03471	1	1	28	31	Transporter-associated domain
PF01595	1	1	28	31	CNNM, transmembrane domain
PF07228	1	1	28	31	PPM-type phosphatase-like domain
PF19732	1	1	28	31	Stage II sporulation protein E, N-terminal
PF02638	1	1	28	30	Glycosyl hydrolase-like 10
PF14434	1	1	14	15	Immunity protein Imm6
PF02065	1	1	28	30	-
PF16875	1	1	28	30	Glycosyl hydrolase family 36, N-terminal
PF16874	1	1	28	30	Glycosyl hydrolase family 36, C-terminal
PF13782	1	1	28	31	Stage V sporulation protein AB
PF03070	1	1	28	31	Thiaminase-2/PQQC
PF19293	1	1	28	30	Diadenylate cyclase CdaA, N-terminal domain
PF07366	0.252939	1	14	23	SnoaL-like polyketide cyclase
PF06925	1	1	28	31	Diacylglycerol glucosyltransferase, N-terminal
PF04101	1	1	28	31	Glycosyl transferase, family 28, C-terminal
PF02630	0.894687	1	28	29	Copper chaperone SCO1/SenC
PF00306	1	1	28	31	ATP synthase, alpha subunit, C-terminal
PF02527	1	1	28	31	rRNA small subunit methyltransferase G
PF03417	1	1	28	31	Peptidase C45, hydrolase domain
PF02568	1	1	28	31	Thil, AANH domain
PF05043	1	1	28	31	Mga helix-turn-helix domain
PF01061	0.792145	1	26	31	ABC-2 type transporter
PF03786	1	1	3	3	Mannonate dehydratase
PF02566	1	1	28	31	OsmC/Ohr family
PF05120	1	1	28	31	Gas vesicle protein G
PF00265	1	1	28	30	Thymidine kinase
PF04023	1	1	28	31	Ferrous iron transporter FeoA domain
PF03418	1	1	28	31	Peptidase A25, germination protease
PF07155	1	1	28	31	ECF transporter, substrate-specific component-like
PF08890	0.476104	1	1	0	Phage-like element PBSX protein XkdN-like
PF12679	1	1	28	31	ABC-2 type transporter permease protein NosY/YtrC-like
PF00871	1	1	28	31	Aliphatic acid kinase, short-chain
PF13249	1	1	24	26	Squalene cyclase, N-terminal
PF13243	1	1	24	26	Squalene cyclase, C-terminal
PF04509	0.318621	1	27	22	CheC-like protein
PF07849	1	1	28	30	Protein of unknown function DUF1641
PF05901	1	1	28	31	Excalibur calcium-binding domain
PF02824	1	1	28	31	TGS
PF10763	1	1	28	31	Protein of unknown function DUF2584
PF15714	1	1	28	31	-
PF14101	1	1	28	31	Protein of unknown function DUF4275
PF06271	1	1	28	31	RDD
PF09423	1	1	28	30	PhoD-like phosphatase, metallophosphatase domain
PF16655	1	1	28	30	Phospholipase D, N-terminal
PF00515	1	1	28	31	Tetratricopeptide repeat 1
PF16949	0.674055	1	3	2	Putative ATP-binding cassette
PF01128	1	1	28	31	Cytidylyltransferase IspD/TarI
PF16929	0.324843	1	6	3	Accessory Sec system protein Asp2
PF03963	0.586622	1	28	26	Flagellar hook capping protein
PF17932	1	1	28	31	HTH-type transcriptional repressor KstR2, C-terminal
PF02634	1	1	28	31	Sulfur carrier protein FdhD
PF09848	0.43349	1	4	2	Schlafen group 3-like, DNA/RNA helicase domain
PF09586	1	1	1	1	Uncharacterised protein family YfhO
PF05908	1	1	28	31	Poly-gamma-glutamate hydrolase
PF03601	1	1	28	30	Uncharacterised protein family UPF0324, prokaryote
PF18624	0.760211	1	21	21	CDI immunity protein
PF07697	1	1	27	30	Metal-dependent phosphohydrolase, 7TM extracellular domain
PF07698	1	1	27	30	Metal-dependent phosphohydrolase, 7TM intracellular domain
PF07563	0.675241	1	26	25	Domain of unknown function DUF1541
PF12857	0.894687	1	28	29	TOBE-like domain
PF17850	0.894687	1	28	29	CysA, C-terminal regulatory domain
PF10588	1	1	28	31	NADH:ubiquinone oxidoreductase, subunit G, iron-sulphur binding
PF13510	1	1	28	31	-
PF13255	0.151495	1	3	9	Protein of unknown function (DUF4046)
PF02436	1	1	28	30	Carboxylase, conserved domain
PF11611	0.658523	1	20	26	Domain of unknown function DUF4352
PF06724	1	1	28	31	Domain of unknown function DUF1206
PF02322	1	1	28	31	Cytochrome ubiquinol oxidase subunit 2
PF04655	1	1	27	29	Aminoglycoside/hydroxyurea antibiotic resistance kinase
PF07995	0.88239	1	22	23	Glucose/Sorbosone dehydrogenase
PF19686	1	1	28	30	Protein of unknown function DUF6188
PF02666	1	1	28	30	Phosphatidylserine decarboxylase-related
PF14897	0.048987	1	10	3	Transmembrane protein EpsG-like
PF03738	1	1	28	31	Glutathionylspermidine synthase, pre-ATP-grasp-like domain
PF00697	1	1	28	31	N-(5'phosphoribosyl) anthranilate isomerase (PRAI) domain
PF11798	0.894687	1	28	29	DNA polymerase type-Y, HhH motif
PF10031	0.187435	1	22	15	Protein of unknown function DUF2273
PF13331	1	1	28	31	Ribonuclease M5, C-terminal domain
PF09844	1	1	28	31	Protein of unknown function DUF2071
PF08877	0.851338	1	14	14	MepB-like
PF10740	1	1	28	31	Domain of unknown function (DUF2529)
PF20658	1	1	28	30	Malate synthase G, alpha-beta insertion domain
PF20659	1	1	28	30	Malate synthase, C-terminal domain
PF01274	1	1	28	30	Malate synthase, TIM barrel domain
PF20656	1	1	28	30	Malate synthase, N-terminal domain
PF01145	1	1	28	30	Band 7 domain
PF15975	1	1	28	30	Flotillin, C-terminal domain
PF10997	1	1	28	30	Lipid II flippase Amj
PF04191	0.748149	1	17	21	Phospholipid methyltransferase
PF02537	1	1	28	31	Fluoride-specific ion channel FluC
PF00438	1	1	28	31	S-adenosylmethionine synthetase, N-terminal
PF02772	1	1	28	31	S-adenosylmethionine synthetase, central domain
PF02773	1	1	28	31	S-adenosylmethionine synthetase, C-terminal
PF03748	0.586622	1	28	26	Flagellar basal body-associated protein FliL
PF17118	1	1	28	31	Domain of unknown function DUF5105
PF03118	1	1	28	31	RNA polymerase, alpha subunit, C-terminal
PF06039	1	1	28	31	Malate:quinone-oxidoreductase
PF06026	1	1	28	31	Ribose 5-phosphate isomerase, type A
PF13170	0.894687	1	28	29	Protein of unknown function DUF4003
PF03899	1	1	28	31	ATP synthase protein I
PF02561	1	1	28	31	Flagellar protein FliS
PF21653	1	1	28	31	Pullulanase, all-beta domain
PF08006	1	1	28	31	Protein of unknown function DUF1700
PF05922	1	1	27	30	Peptidase S8 propeptide/proteinase inhibitor I9
PF02683	0.785789	1	27	27	Cytochrome C biogenesis protein, transmembrane domain
PF08267	1	1	27	30	Cobalamin-independent synthase, N-terminal domain
PF01717	1	1	28	31	Cobalamin-independent methionine synthase MetE, C-terminal/archaeal
PF13994	0.686106	1	28	27	Poly-beta-1,6-N-acetyl-D-glucosamine biosynthesis protein PgaD
PF03975	0.789424	1	28	28	Chemoreceptor glutamine deamidase CheD
PF00719	0.835299	1	10	13	Inorganic pyrophosphatase
PF00290	1	1	28	31	Tryptophan synthase, alpha chain
PF08797	1	1	1	1	HIRAN domain
PF01209	1	1	28	31	-
PF06280	0.894201	1	26	30	Fn3-like domain
PF03746	1	1	28	31	LamB/YcsF/PxpA-like
PF05853	0.324843	1	6	3	beta-keto acid cleavage enzyme
PF09382	1	1	28	31	RQC domain
PF11195	0.226674	1	2	0	Protein of unknown function DUF2829
PF02719	1	1	25	27	Polysaccharide biosynthesis protein
PF13727	0.827716	1	10	10	CoA-binding domain
PF04298	1	1	28	31	Putative neutral zinc metallopeptidase
PF08660	1	1	1	2	Oligosaccharide biosynthesis protein Alg14 like
PF08719	0.476104	1	1	0	NADAR
PF08543	1	1	28	31	Pyridoxamine kinase/Phosphomethylpyrimidine kinase
PF17785	1	1	28	31	RlmI-like, PUA domain
PF10672	1	1	28	31	S-adenosylmethionine-dependent methyltransferase
PF06908	1	1	28	31	YspA SLOG family
PF21160	1	1	28	31	-
PF16736	1	1	28	30	PhoR, single Cache-like domain
PF11495	1	1	28	31	Transcription regulator TrmB, C-terminal
PF01978	1	1	28	31	Transcription regulator TrmB, N-terminal
PF17848	1	1	28	31	Acetyl-coA carboxylase zinc finger domain
PF20247	1	1	1	1	Domain of unknown function DUF6602
PF13672	1	1	28	31	-
PF14435	1	1	28	31	SUKH-4 immunity protein
PF02796	0.532276	1	9	14	Resolvase, HTH domain
PF16657	1	1	28	31	Maltogenic Amylase, C-terminal
PF14431	1	1	2	2	YwqJ-like deaminase
PF13022	1	1	4	4	Homeodomain, phBC6A51-type
PF09588	0.22195	1	1	5	YqaJ-like viral recombinase domain
PF17261	1	1	28	31	Protein of unknown function DUF5327
PF19503	0.68963	1	2	4	Family of unknown function (DUF6037)
PF14028	1	1	8	9	Thiopeptide-type bacteriocin biosynthesis domain
PF04738	1	1	8	9	Lantibiotic dehydratase, N-terminal
PF12320	1	1	28	31	Nuclease SbcCD subunit D, C-terminal domain
PF08503	1	1	28	31	2,3,4,5-tetrahydropyridine-2,6-dicarboxylate N-acetyltransferase, N-terminal
PF10079	0.894687	1	28	29	Bacillithiol biosynthesis BshC
PF02548	1	1	28	31	Ketopantoate hydroxymethyltransferase
PF04020	1	1	28	31	Mycobacterial 4 TMS phage holin, superfamily IV
PF20408	1	1	28	30	KANL3/Tex30, alpha/beta hydrolase-like domain
PF04293	1	1	28	31	Sporulation stage V, protein R
PF05130	1	1	28	31	FlgN-like protein
PF13726	1	1	28	31	Putative Na+/H+ antiporter, N-terminal
PF08827	1	1	28	31	Protein of unknown function DUF1805
PF13175	0.370271	1	7	4	AAA ATPase domain
PF15604	0.491929	1	11	8	Novel toxin 15
PF00285	1	1	28	31	Citrate synthase
PF12945	1	1	28	31	Type III secretion system flagellar brake protein YcgR, PilZN domain
PF08359	1	1	28	31	Transcription regulator YsiA, C-terminal
PF01475	1	1	28	31	Ferric-uptake regulator
PF13180	1	1	28	31	PDZ domain
PF00673	1	1	28	31	Large ribosomal subunit protein uL5, C-terminal
PF00281	1	1	28	31	Large ribosomal subunit protein uL5, N-terminal
PF10947	1	1	26	29	Protein of unknown function DUF2628
PF03567	0.874207	1	18	21	Sulfotransferase family
PF08501	1	1	28	31	Shikimate dehydrogenase substrate binding, N-terminal
PF18317	1	1	28	31	SDH, C-terminal
PF03841	1	1	23	26	L-seryl-tRNA selenium transferase-like
PF02668	0.658523	1	20	26	Taurine catabolism dioxygenase TauD, TfdA family
PF03629	0.890951	1	26	27	Sialate O-acetylesterase domain
PF04199	0.78828	1	25	30	Kynurenine formamidase/cyclase-like
PF05582	1	1	28	31	Peptidase U57, YabG
PF04127	1	1	26	28	DNA/pantothenate metabolism flavoprotein, C-terminal
PF06338	1	1	28	30	Competence protein ComK
PF12002	0.894687	1	28	29	MgsA AAA+ ATPase C-terminal
PF16193	0.894687	1	28	29	AAA C-terminal domain
PF19568	1	1	28	31	Stage III sporulation protein AA, AAA+ ATPase domain
PF02223	1	1	28	31	Thymidylate kinase-like domain
PF01220	1	1	28	31	Dehydroquinase, class II
PF00276	1	1	28	31	Large ribosomal subunit protein uL23-like
PF14175	1	1	28	31	YaaC-like protein
PF09393	0.476104	1	1	0	Phage tail tube protein
PF20047	1	1	15	16	Domain of unknown function DUF6449
PF05721	0.25027	1	12	7	Phytanoyl-CoA dioxygenase-like
PF13620	0.783498	1	7	6	-
PF07685	1	1	28	31	CobB/CobQ-like glutamine amidotransferase
PF01656	1	1	28	31	CobQ/CobB/MinD/ParA nucleotide binding domain
PF09648	1	1	28	31	Regulatory protein YycH-like
PF08808	0.226674	1	2	0	RES domain
PF14146	1	1	28	31	Protein of unknown function DUF4305
PF05425	1	1	28	31	Copper resistance protein D domain
PF14540	1	1	28	30	Nucleotidyltransferase-like domain
PF18576	1	1	28	30	YgxA-like, helix-turn-helix domain
PF03401	1	1	28	31	Bordetella uptake gene
PF00498	1	1	28	31	Forkhead-associated (FHA) domain
PF01702	1	1	28	31	tRNA-guanine(15) transglycosylase-like
PF13148	1	1	2	3	Protein of unknown function DUF3987)
PF00532	1	1	9	10	Periplasmic binding proteins and sugar binding domain of LacI family
PF16924	1	1	28	31	Dipicolinate synthase subunit A, N-terminal
PF00920	1	1	28	31	Dihydroxy-acid/6-phosphogluconate dehydratase
PF13449	0.729045	1	3	5	Phytase-like domain
PF06833	0.894687	1	28	29	-
PF01578	1	1	28	31	Cytochrome c assembly protein
PF02571	1	1	28	31	Precorrin-6x reductase
PF13535	1	1	28	30	-
PF18130	1	1	28	30	BL00235/CARNS1, N-terminal
PF18603	1	1	28	30	L-amino acid ligase, C-terminal domain 2
PF20741	1	1	28	31	-
PF10027	0.354265	1	11	18	Predicted integral membrane protein (DUF2269)
PF16957	1	1	28	31	Acetyl-S-ACP:malonate ACP transferase
PF21090	1	1	28	31	SecA, C-terminal helicase domain
PF07516	1	1	28	31	SecA Wing/Scaffold
PF07517	1	1	28	31	SecA DEAD-like, N-terminal
PF02810	1	1	28	31	SEC-C motif
PF01043	1	1	28	31	SecA, preprotein cross-linking domain
PF13328	1	1	28	31	-
PF02570	1	1	28	31	Cobalamin biosynthesis precorrin-8X methylmutase CobH/CbiC
PF03726	1	1	28	31	Polyribonucleotide nucleotidyltransferase, RNA-binding domain
PF03725	1	1	28	31	Exoribonuclease, phosphorolytic domain 2
PF01138	1	1	28	31	Exoribonuclease, phosphorolytic domain 1
PF06071	1	1	28	31	YchF, C-terminal domain
PF13679	0.568242	1	21	28	Methyltransferase domain
PF07510	0.352866	1	3	1	Protein of unknown function (DUF1524)
PF14036	1	1	28	31	YlaH-like protein
PF06415	1	1	28	31	BPG-independent PGAM, N-terminal
PF02806	1	1	28	30	Alpha-amylase/branching enzyme, C-terminal all beta
PF09130	0.886871	1	24	25	Phosphogluconate dehydrogenase, NAD-binding, putative, C-terminal
PF11151	1	1	28	31	Protein of unknown function DUF2929
PF14338	1	1	3	3	Mrr N-terminal domain
PF02504	1	1	28	31	Fatty acid synthesis PlsX protein
PF09862	1	1	28	30	Protein of unknown function DUF2089
PF02608	1	1	28	31	ABC transporter substrate-binding protein PnrA-like
PF02562	1	1	28	31	PhoH-like protein
PF04012	1	1	28	31	PspA/IM30
PF01596	1	1	28	31	Class I-like SAM-dependent O-methyltransferase
PF12685	1	1	28	31	Stage III sporulation protein AH-like
PF14748	1	1	28	31	Pyrroline-5-carboxylate reductase, dimerisation domain
PF06800	1	1	28	31	Sugar transport protein
PF08761	1	1	28	31	dUTPase/dCTP pyrophosphatase
PF04341	1	1	28	31	Protein of unknown function DUF485
[truncated: 1,362 more rows]

## Sheet: Table S4A&B
Table S4A: Enrichment of Pfam domains retrieved from the study of Levy et al. (2018) that were found significantly enriched in plant/root associated genomes of Bacillalels strains (7). Fisher's Exact Test was used to identify the significant enrichment of domains, and p-values were adjusted for multiple testing using the “Benjamini-Hochberg” method (α = 0.05).
Pfam	P_Value	FDR	Plant_Count	Soil_Count	Description
PF00072	1	1	28	31	Signal transduction response regulator, receiver domain
PF00111	1	1	28	30	2Fe-2S ferredoxin-type iron-sulfur binding domain
PF00126	1	1	28	31	Transcription regulator HTH, LysR
PF00248	1	1	28	31	NADP-dependent oxidoreductase domain
PF00355	1	1	28	31	Rieske [2Fe-2S] iron-sulphur domain
PF00356	1	1	28	31	LacI-type HTH domain
PF00498	1	1	28	31	Forkhead-associated (FHA) domain
PF00528	1	1	28	31	ABC transporter type 1, transmembrane domain MetI-like
PF00583	1	1	28	31	GNAT domain
PF00672	1	1	28	31	HAMP domain
PF00703	1	1	28	29	Glycoside hydrolase, family 2, immunoglobulin-like beta-sandwich
PF00741	1	1	28	31	Gas vesicle protein GvpA-like
PF00936	0.503764	1	15	21	Bacterial microcompartment domain
PF01261	1	1	28	31	Xylose isomerase-like, TIM barrel domain
PF01408	1	1	28	31	Gfo/Idh/MocA-like oxidoreductase, N-terminal
PF01547	1	1	28	31	Bacterial-type extracellular solute-binding protein
PF02065	1	1	28	30	-
PF02311	1	1	28	31	AraC-type arabinose-binding/dimerisation domain
PF02518	1	1	28	31	Histidine kinase/HSP90-like ATPase
PF02743	1	1	28	31	Double Cache domain 1
PF02836	1	1	28	29	Glycoside hydrolase family 2, catalytic domain
PF02837	1	1	28	29	Glycosyl hydrolases family 2, sugar binding domain
PF02894	1	1	28	31	Gfo/Idh/MocA-like oxidoreductase, C-terminal
PF02929	1	1	28	29	Beta galactosidase small chain/ domain 5
PF03116	1	1	28	31	Ion-translocating oxidoreductase NqrB/RnfD
PF03239	0.745122	1	17	21	Iron permease FTR1/Fip1/EfeU
PF03323	1	1	28	31	Bacillus/Clostridium Ger spore germination protein
PF03466	1	1	28	31	LysR, substrate-binding
PF03707	1	1	28	31	MHYT domain
PF03845	1	1	28	31	Spore germination GerAB
PF03861	0.611218	1	15	20	ANTAR domain
PF04909	0.89085	1	25	28	Amidohydrolase-related
PF05076	1	1	28	31	Suppressor of fused-like domain
PF05504	1	1	28	31	Spore germination GerAC-like, C-terminal
PF05985	1	1	28	31	Ethanolamine ammonia-lyase small subunit
PF06130	0.503764	1	15	21	Phosphate propanoyltransferase
PF06172	1	1	28	31	Cupin domain of unknown function DUF985
PF06182	1	1	28	31	ABC-2 transporter-like
PF06277	1	1	28	31	Ethanolamine ammonia-lyase reactivase EutA
PF06283	1	1	28	29	ThuA-like domain
PF06386	1	1	28	31	Gas vesicle protein L/F
PF06580	1	1	28	31	Signal transduction histidine kinase, internal region
PF06772	1	1	28	29	Low temperature requirement A
PF07676	1	1	28	31	WD40-like beta propeller
PF07833	1	1	28	30	Copper amine oxidase-like, N-terminal
PF08447	0.312323	1	20	15	PAS fold-3
PF08818	1	1	28	31	YdhG-like domain
PF10503	1	1	28	31	Esterase, PHB depolymerase
PF10620	1	1	28	30	Phosphoribosyl-dephospho-CoA transferase MdcG, C-terminal
PF10694	1	1	27	29	Protein of unknown function DUF2500
PF11553	1	1	28	31	Protein of unknown function DUF3231
PF11775	1	1	28	30	Cobalamin biosynthesis protein CobT VWA domain
PF11941	1	1	28	29	Glycosyl hydrolase, C-terminal (DUF3459)
PF12833	1	1	28	31	DNA binding HTH domain, AraC-type
PF13377	1	1	28	31	Transcriptional regulator LacI/GalR-like, sensor domain
PF13416	1	1	28	31	Bacterial-type extracellular solute-binding protein
PF13561	1	1	28	31	-
PF13599	1	1	28	31	Pentapeptide repeat
PF14375	1	1	28	31	Cysteine-rich CWC
PF14395	1	1	28	30	Phage phiEco32-like COOH-NH2 ligase-type 2
PF14398	1	1	28	31	Endospore coat-associated protein YheC/D
PF16353	1	1	28	29	Beta-galactosidase, domain 4
PF16874	1	1	28	30	Glycosyl hydrolase family 36, C-terminal
PF16875	1	1	28	30	Glycosyl hydrolase family 36, N-terminal
PF01326	0.894855	1	27	31	Pyruvate phosphate dikinase, AMP/ATP-binding domain
PF03747	1	1	27	29	ADP-ribosylglycohydrolase
PF06719	0.749167	1	20	19	AraC-type transcriptional regulator N-terminus
PF01050	0.599274	1	17	15	Mannose-6-phosphate isomerase, type II, C-terminal
PF01074	0.441832	1	9	6	Glycoside hydrolase family 38, N-terminal domain
PF03988	0.841458	1	13	12	Protein of unknown function DUF347
PF05721	0.250767	1	12	7	Phytanoyl-CoA dioxygenase-like
PF07748	0.441832	1	9	6	Glycosyl hydrolase family 38, C-terminal
PF09261	0.441832	1	9	6	Glycoside hydrolase family 38, central domain
PF12831	0.319014	1	10	6	-
PF07940	0.212509	1	7	3	Heparinase II/III-like
PF14425	0.225255	1	11	6	Immunity protein Imm3
PF07470	0.438215	1	4	2	Glycosyl Hydrolase Family 88
PF01473	0.48294	1	1	0	Cell wall/choline-binding repeat
PF00933	1	1	3	3	Glycoside hydrolase, family 3, N-terminal
PF13620	0.784547	1	7	6	-
PF05593	0.612553	1	2	1	RHS repeat
PF13088	0.677417	1	3	2	Sialidase
PF12832	1	1	1	1	MFS_1 like family
PF02633	0.48294	1	1	0	Creatininase/formamide hydrolase
PF13205	0.233169	1	2	0	SbsA, Ig-like domain
PF00754	1	1	0	1	F5/8 type C domain
PF14310	1	1	0	1	Fibronectin type III-like domain
Table S4B: Enrichment of Pfam domains retrieved from the study of Levy et al. (2018) that were found significantly enriched in soil associated genomes of Bacillalels strains (7). Fisher's Exact Test was used to identify the significant enrichment of domains, and p-values were adjusted for multiple testing using the “Benjamini-Hochberg” method (α = 0.05).
Pfam	P_Value	FDR	Plant_Count	Soil_Count	Description
PF00015	1	1	28	31	Methyl-accepting chemotaxis protein (MCP) signalling domain
PF00209	1	1	28	31	Sodium:neurotransmitter symporter
PF00665	0.43093	1	14	11	Integrase, catalytic core
PF00797	0.894127	1	28	29	Arylamine N-acetyltransferase
PF01052	0.585278	1	28	26	Flagellar motor switch protein FliN-like, C-terminal domain
PF01156	1	1	28	31	Inosine/uridine-preferring nucleoside hydrolase domain
PF01235	1	1	28	31	Sodium:alanine symporter
PF01510	0.865471	1	16	19	N-acetylmuramoyl-L-alanine amidase domain
PF01548	0.792258	1	6	8	Transposase IS110-like, N-terminal
PF01773	1	1	28	31	Concentrative nucleoside transporter N-terminal domain
PF02028	0.788443	1	28	28	BCCT transporter family
PF02371	0.49118	1	11	8	Transposase IS116/IS110/IS902, C-terminal
PF03553	1	1	28	31	Na+/H+ antiporter, NhaC-like, C-terminal
PF03703	1	1	28	31	Domain of unknown function DUF304
PF03788	1	1	28	31	LrgA/CidA family
PF03838	1	1	28	31	Holliday junction resolvase RecU
PF04172	1	1	28	31	CidB/LrgB family
PF04203	1	1	28	31	Sortase family
PF04740	0.788443	1	28	28	LXG domain
PF04860	0.716847	1	4	3	Bacteriophage/Gene transfer agent portal protein
PF05065	0.745457	1	5	4	Phage capsid
PF05525	1	1	28	31	Branched-chain amino acid transport system II carrier protein
PF05709	0.391117	1	4	8	Siphovirus-type tail component, RIFT-related domain
PF05913	1	1	28	31	6-phospho-N-acetylmuramidase, C-terminal
PF06486	0.785563	1	25	30	Protein of unknown function DUF1093
PF06691	1	1	28	30	Protein of unknown function DUF1189
PF07537	1	1	28	31	CamS sex pheromone cAM373
PF07662	1	1	28	31	Concentrative nucleoside transporter C-terminal domain
PF09501	1	1	28	31	Uncharacterised protein YrzI
PF09953	1	1	28	31	Protein of unknown function DUF2187
PF10588	1	1	28	31	NADH:ubiquinone oxidoreductase, subunit G, iron-sulphur binding
PF10947	1	1	26	29	Protein of unknown function DUF2628
PF11367	0.480437	1	1	0	Tail completion protein
PF11798	0.894127	1	28	29	DNA polymerase type-Y, HhH motif
PF12728	1	1	28	31	Helix-turn-helix domain, group 17
PF12746	1	1	27	29	GNAT acetyltransferase YdfB-like
PF13276	1	1	11	11	HTH-like domain
PF13314	0.788443	1	28	28	Protein of unknown function DUF4083
PF13342	1	1	28	31	Topoisomerase C-terminal repeat
PF13346	1	1	16	18	ABC-2 membrane transporter-like
PF13354	1	1	28	31	Beta-lactamase class A, catalytic domain
PF13424	1	1	10	10	-
PF14119	0.408887	1	8	5	Protein of unknown function DUF4288
PF14690	0.480437	1	1	0	Transposase IS204/IS1001/IS1096/IS1165, zinc-finger
PF16951	1	1	27	30	Putative methionine and alanine importer, small subunit
PF00078	0.881515	1	21	24	Reverse transcriptase (RNA-dependent DNA polymerase)
PF01391	0.872588	1	18	21	Collagen triple helix repeat (20 copies)
PF01447	1	1	27	30	Thermolysin metallopeptidase, catalytic domain
PF01526	1	1	0	1	Tn3 transposase DDE domain
PF01909	1	1	25	27	Nucleotidyltransferase domain
PF02868	1	1	27	30	Thermolysin metallopeptidase, alpha-helical domain
PF03567	0.872588	1	18	21	Sulfotransferase family
PF07282	0.720816	1	16	15	Putative transposase DNA-binding domain
PF07504	1	1	27	30	Fungalysin/Thermolysin Propeptide Motif
PF08388	0.861463	1	15	18	Group II intron, maturase-specific domain
PF13518	1	1	6	7	Helix-turn-helix domain
PF13610	0.764083	1	23	22	DDE domain
PF03354	1	1	2	3	Terminase large subunit-like, ATPase domain
PF10145	0.727853	1	3	5	Phage tail tape measure protein
PF11962	0.510135	1	3	6	Peptidase G2, IMC autoproteolytic cleavage domain
PF13702	0.415605	1	21	17	CwlT-like, lysozyme domain
PF00037	1	1	17	18	4Fe-4S binding domain
PF01385	0.851648	1	14	14	Probable transposase
PF04233	0.727853	1	3	5	Phage Mu protein F like protein
PF04266	0.350767	1	11	18	ASCH domain
PF04466	0.625884	1	1	3	Phage terminase large subunit
PF10779	0.376474	1	1	4	Haemolysin XhlA
PF12323	0.851648	1	14	14	Helix-turn-helix domain
PF04883	1	1	1	2	Bacteriophage HK97-gp10, putative tail-component
PF12666	0.500589	1	0	2	PrgI family protein
PF13814	1	1	11	11	Replication-relaxation
PF02690	0.625884	1	1	3	Sodium-dependent phosphate transport protein
PF07495	0.251095	1	8	4	Two component regulator three Y
PF13157	0.610777	1	2	1	Endospore appendages core
PF14470	0.625884	1	1	3	Bacterial PH domain
PF04122	1	1	4	5	ell wall binding domain 2 (CWB2)
PF09848	0.436184	1	4	2	Schlafen group 3-like, DNA/RNA helicase domain
PF14311	0.436184	1	4	2	Probable Zinc-ribbon domain
PF11667	0.230732	1	2	0	Putative zincin peptidase
PF13780	0.230732	1	2	0	Protein of unknown function DUF4176
PF11579	1	1	0	1	Protein of unknown function (DUF3238)
PF05135	0.110768	1	3	0	Phage gp6-like head-tail connector protein
PF05521	1	1	1	1	Bacteriophage SPP1, head-tail adaptor
PF01345	0.610777	1	2	1	Domain of unknown function DUF11
PF01935	1	1	3	3	Helicase HerA, central domain
PF01797	1	1	3	3	Transposase IS200 like
PF16103	1	1	0	1	Domain of unknown function (DUF4822)
PF04688	1	1	1	1	Holin
PF04072	0.480437	1	1	0	Methyltransferase Ppm1/Ppm2/Tcmp
PF07460	1	1	0	1	NUMOD3 motif
PF01609	0.500589	1	0	2	Transposase DDE domain

## Sheet: Table S5
Table S5: Description of genes included in figures 6, S5 and S6.
KEGG/COG/PFAM	Gene	Description
K03407	cheA	two-component system, chemotaxis family, sensor kinase CheA
K03408	cheW	purine-binding chemotaxis protein CheW
K03409	cheX	chemotaxis protein CheX
K03410	cheC	chemotaxis protein CheC
K03411	cheD	chemotaxis protein CheD
K00575	cheR	chemotaxis protein methyltransferase CheR
K03412	cheB	two-component system, chemotaxis family, protein-glutamate methylesterase/glutaminase
K13924	cheBR	two-component system, chemotaxis family, CheB/CheR fusion protein
K03413	cheY	two-component system, chemotaxis family, chemotaxis protein CheY
K03414	cheZ	chemotaxis protein CheZ
K03415	cheV	two-component system, chemotaxis family, chemotaxis protein CheV
K03406	mcp	methyl-accepting chemotaxis protein
K05874	tsr	methyl-accepting chemotaxis protein I, serine sensor receptor
K05875	tar	methyl-accepting chemotaxis protein II, aspartate sensor receptor
K05876	trg	methyl-accepting chemotaxis protein III, ribose and galactose sensor receptor
K05877	tap	methyl-accepting chemotaxis protein IV, peptide sensor receptor
K03776	aer	aerotaxis receptor
K06595	hemAT	heam-based aerotactic trancducer
K02411	fliH	flagellar assembly protein FliH
K02412	fliI	flagellum-specific ATP synthase [EC:7.4.2.8]
K02413	fliJ	flagellar protein FliJ
K02418	fliO/fliZ	flagellar protein FliO/FliZ
K02419	fliP	flagellar biosynthesis protein FliP
K02420	fliQ	flagellar biosynthesis protein FliQ
K02421	fliR	flagellar biosynthesis protein FliR
K13820	fliR/flhB	flagellar biosynthesis protein FliR/FlhB
K02400	flhA	flagellar biosynthesis protein FlhA
K02401	flhB	flagellar biosynthesis protein FlhB
K03516	flhE	flagellar protein FlhE
K02410	fliG	flagellar motor switch protein FliG
K02416	fliM	flagellar motor switch protein FliM
K02417	fliN	flagellar motor switch protein FliN
K02409	fliF	flagellar M-ring protein FliF
K02394	flgI	flagellar P-ring protein FlgI
K02386	flgA	flagellar basal body P-ring formation protein FlgA
K02393	flgH	flagellar L-ring protein FlgH
K02415	fliL	flagellar protein FliL
K02408	fliE	flagellar hook-basal body complex protein FliE
K02414	fliK	flagellar hook-length control protein FliK
K02387	flgB	flagellar basal-body rod protein FlgB
K02388	flgC	flagellar basal-body rod protein FlgC
K02389	flgD	flagellar basal-body rod modification protein FlgD
K02391	flgF	flagellar basal-body rod protein FlgF
K02392	flgG	flagellar basal-body rod protein FlgG
K02395	flgJ	peptidoglycan hydrolase FlgJ
K02390	flgE	flagellar hook protein FlgE
K02396	flgK	flagellar hook-associated protein 1
K02397	flgL	flagellar hook-associated protein 3 FlgL
K02399	flgN	flagellar biosynthesis protein FlgN
K24344	flgO	flagellar H-ring protein FlgO
K09860	flgP	outer membrane protein FlgP
K24346	flgQ	flagellar motility protein FlgQ
K21217	motX	sodium-type polar flagellar protein MotX
K21218	motY	sodium-type flagellar protein MotY
K18475	fliB	lysine-N-methylase
K02406	fliC/hag	flagellin
K02407	fliD	flagellar hook-associated protein 2
K02422	fliS	flagellar secretion chaperone FliS
K02423	fliT	flagellar protein FliT
K02403	flhD	flagellar transcriptional activator FlhD
K02402	flhC	flagellar transcriptional activator FlhC
K02405	fliA, whiG	RNA polymerase sigma factor FliA
K02556	motA	chemotaxis protein MotA
K02557	motB	chemotaxis protein MotB
K10564	motC	chemotaxis protein MotC
K10565	motD	chemotaxis protein MotD
K10941	flrA, fleQ,flaK	sigma-54 dependent transcriptional regulator, flagellar regulatory protein
K10942	flrB, fleS,flaL	two-component system, sensor histidine kinase FlrB
K10943	flrC, fleR,	flaM; two-component system, response regulator FlrC
PF04509	fliY	flagellar motor switch phosphatase FliY / CheC-like protein
K02425	fliZ	regulator of sigma S factor FliZ
K13626	fliW	flagellar assembly factor FliW
K02398	flgM	negative regulator of flagellin synthesis FlgM
K06602	flaF	flagellar biosynthesis activator protein FlaF
K06603	flaG	flagellar protein FlaG
K06604	flaI	flagellar protein FlaI
K02382	flbA	flagellar protein FlbA
K02383	flbB	flagellar protein FlbB
K02384	flbC	flagellar protein FlbC
K02385	flbD	flagellar protein FlbD
K06601	flbT	flagellar biosynthesis repressor protein FlbT
K02404	flhF	flagellar biosynthesis protein FlhF
K04562	flhG, fleN	flagellar biosynthesis protein FlhG
	lapA	Lipopolysaccharide assembly protein A
	katA	Catalase
COG0753	sodA	Superoxide dismutase
	yheH/ yheI	putative multidrug resistance ABC transporter ATP-binding/permease protein YheH and YheI
	sigK	RNA polymerase sigma-28 factor
	greA	Transcription elongation factor GreA
COG0159	trpA	Tryptophan synthase alpha chain
COG0133	trpB	Tryptophan synthase beta chain
COG0161		putative aminotransferase
COG3479	padC	Phenolic acid decarboxylase
COG1012		Putative aldehyde dehydrogenase
COG1120	yusV	putative siderophore transport system ATP-binding protein
COG0609	yfhA	putative siderophore transport system permease protein YfhA
COG0609	yfiZ	putative siderophore transport system permease protein
COG0614	yfiY	putative siderophore-binding lipoprotein YfiY
COG3540	phoD	Alkaline phosphatase D
COG1785	phoA	Alkaline phosphatase 4
COG1785	phoB	Alkaline phosphatase 3
COG0745	phoP	Alkaline phosphatase synthesis transcriptional regulatory protein
COG0642	phoR	Alkaline phosphatase synthesis sensor protein
COG0372	citZ	Citrate synthase 2
COG0372	citA	Citrate synthase 1
COG3493	cimH	Citrate/malate transporter
COG2225	glcB	Malate synthase G
COG0471	yflS	Putative malate transporter YflS
COG1757	mleN	Malate-2H(+)/Na(+)-lactate antiporter

## Sheet: Table S6
Pairwise comparisons of strain P. megaterium B1 vs. type-strain genomes performed by Type Strain Genome Server (TYGS) (https://tygs.dsmz.de/) (70). genomes. The dDDH values are provided along with their confidence intervals (C.I.) for the three different GBDP formulas: • formula d0 (a.k.a. GGDC formula 1): length of all HSPs divided by total genome length • formula d4 (a.k.a. GGDC formula 2): sum…
Query	Subject	d0	C.I. d0	d4	C.I. d4	d6	C.I. d6	Diff. G+C Percent
P. megaterium B1	Priestia megaterium ATCC 14581	79.1	[75.2 -82.6]	73.8	[70.7 -76.6]	81	[77.7 - 84.0]	0.22
P. megaterium B1	Priestia aryabhattai JCM 13839	81.5	[77.6 - 84.8]	64.6	[61.7 - 67.5]	81	[77.7 - 84.0]	0.08
P. megaterium B1	Bacillus cereus ATCC 14579	13	[10.3 - 16.3]	27.5	[25.1 - 30.0]	13.4	[11.0 - 16.2]	2.76
P. megaterium B1	Bacillus anthracis ATCC 14578	13	[10.3 - 16.3]	26.8	[24.5 - 29.3]	13.4	[11.0 - 16.2]	2.8
P. megaterium B1	Neobacillus ginsengisoli DSM 27594	12.9	[10.2 - 16.2]	26.5	[24.1 - 29.0]	13.3	[10.9 - 16.0]	0.04
P. megaterium B1	Robertmurraya yapensis XXST-01	12.9	[10.2 - 16.2]	24.5	[22.2 - 27.0]	13.3	[11.0 - 16.1]	0.1
P. megaterium B1	Bacillus suaedaesalsae RD4P76	12.9	[10.2 - 16.2]	24.2	[21.9 - 26.6]	13.3	[11.0 - 16.1]	1.85
P. megaterium B1	Pseudoneobacillus rhizosphaerae CIP 111885T	12.9	[10.2 - 16.2]	24	[21.7 - 26.5]	13.3	[10.9 - 16.0]	1.38
P. megaterium B1	Bacillus pretiosus SAICEU11T	12.9	[10.2 - 16.2]	23.7	[21.4 - 26.2]	13.3	[11.0 - 16.1]	2.75
P. megaterium B1	Bacillus tropicus N24	12.9	[10.2 - 16.2]	23.2	[20.9 - 25.7]	13.3	[11.0 - 16.1]	2.85
P. megaterium B1	Bacillus nitratireducens 4049	13	[10.3 - 16.3]	22.4	[20.1 - 24.9]	13.3	[11.0 - 16.1]	2.75
P. megaterium B1	Cytobacillus oceanisediminis CGMCC 1.10115	12.8	[10.1 - 16.1]	22.1	[19.8 - 24.6]	13.2	[10.9 - 16.0]	2.83
P. megaterium B1	Priestia flexa NBRC 15715	17	[14.0 - 20.6]	20.2	[17.9 - 22.6]	16.8	[14.3 - 19.8]	0.41
P. megaterium B1	Metabacillus iocasae DSM 104297	14.6	[11.7 - 18.0]	19.9	[17.7 - 22.3]	14.7	[12.3 - 17.6]	0.46
P. megaterium B1	Priestia veravalensis DSM28242T	16.9	[13.9 - 20.4]	19.8	[17.6 - 22.3]	16.7	[14.1 - 19.6]	0.36

## Sheet: Table S7
Table S6: Metadata of strains involved in the genomic comparison, as stated by NCBI.
Genebank Accession Number	Scientific name	Isolation source	Assembly level	Genome size	Geo loc name	Completeness %	Contamination %
GCA_002552135.1	P. megateriumAFS096440	Soybean root	scaffold	5.4	USA: MN	99.35	1.06
GCA_002557935.1	P. megateriumAFS013729	Corn root	scaffold	5.9	USA: IN	99.35	1.41
GCA_002559475.1	P. megateriumAFS000775	Soybean root	scaffold	5.9	USA: MN	99.35	0.78
GCA_002560705.1	P. megateriumAFS022468	Corn root	scaffold	5.9	USA: IN	99.35	1.35
GCA_002561015.1	P. megateriumAFS018399	Corn root	scaffold	5.4	USA: IN	99.35	0
GCA_002561515.1	P. megateriumAFS015270	Cotton root	scaffold	5.6	USA: NC	99.35	0.32
GCA_002564705.1	P. megateriumAFS083949	Corn root	scaffold	5.4	USA: IN	99.35	0
GCA_002565155.1	P. megateriumAFS075626	Corn root	scaffold	5.9	USA: IN	99.35	1.35
GCA_002565535.1	P. megateriumAFS081975	Soybean root	scaffold	5.7	USA: MN	99.35	0.78
GCA_002566285.1	P. megateriumAFS082812	Corn root	scaffold	6	USA: IN	99.35	0.65
GCA_002566345.1	P. megateriumAFS081669	Corn root	scaffold	5.6	USA: IN	99.35	1.48
GCA_002566435.1	P. megateriumAFS080677	Soybean root	scaffold	5.8	USA: MN	99.35	1.35
GCA_002566985.1	P. megateriumAFS073377	Corn root	scaffold	6.1	USA: IN	99.35	0.7
GCA_002567645.1	P. megateriumAFS069568	plant root	scaffold	5.3	USA: NC	99.35	0.51
GCA_002568195.1	P. megateriumAFS067084	plant root	scaffold	5.4	USA: NC	99.35	0.32
GCA_002568305.1	P. megateriumAFS064796	Corn root	scaffold	5.9	USA: IN	99.35	1.35
GCA_002570645.1	P. megateriumAFS059495	Corn root	scaffold	5.9	USA: IN	99.35	1.35
GCA_002571125.1	P. megateriumAFS061494	Corn root	scaffold	6	USA: IN	99.35	0.7
GCA_002574105.1	P. megateriumAFS058060	Corn root	scaffold	5.8	USA: IN	99.35	1.35
GCA_002574795.1	P. megateriumAFS057444	plant root	scaffold	5.5	USA: NC	99.35	0.09
GCA_002575465.1	P. megateriumAFS051715	Corn root	scaffold	6.1	USA: IN	99.35	1.62
GCA_002575685.1	P. megateriumAFS049546	Corn root	scaffold	5.6	USA: IN	99.35	1.35
GCA_002576505.1	P. megateriumAFS043082	Soybean root	scaffold	6	USA: MN	99.35	0.76
GCA_002584405.1	P. megateriumAFS033178	Corn root	scaffold	6	USA: IN	99.35	1.35
GCA_002585805.1	P. megateriumAFS032248	Corn root	scaffold	5.9	USA: IN	99.35	1.35
GCA_022537925.1	P. megateriumBP01R2	Bolboschoenus planiculmis	complete	5.6	Taiwan: Taichung	99.35	0.7
GCA_002009195.1	P. megateriumJX285	Camellia oleifera	complete	5.6	China: Nanchang City	96.82	0.65
GCA_000334875.3	P. megateriumNCT-2	contaminated soil	complete	5.9	China	99.27	0.38
GCA_002550995.1	P. megateriumAFS090509	soil	scaffold	6.1	USA: IA	99.35	0.98
GCA_002551875.1	P. megateriumAFS098044	soil	scaffold	6	USA: IA	99.35	0.7
GCA_002552835.1	P. megateriumAFS099780	soil	scaffold	6.1	USA: IA	99.35	0.76
GCA_002552955.1	P. megateriumAFS099045	soil	scaffold	6	USA: IA	99.35	0.7
GCA_002559335.1	P. megateriumAFS002252	soil	scaffold	5.8	USA: IA	99.35	1.35
GCA_002562515.1	P. megateriumAFS008968	soil	scaffold	5.8	USA: IA	99.35	1.35
GCA_002564755.1	P. megateriumAFS082415	soil	scaffold	6.1	USA: NY	99.35	2.42
GCA_002565335.1	P. megateriumAFS085357	soil	scaffold	6	USA: IA	99.35	1.99
GCA_002566025.1	P. megateriumAFS086585	soil	scaffold	5.9	USA: IA	99.35	0.7
GCA_002567075.1	P. megateriumAFS072301	soil	scaffold	5.9	USA: NY	99.35	1.35
GCA_002575735.1	P. megateriumAFS049113	soil	scaffold	6.1	USA: IA	99.35	2.16
GCA_002576935.1	P. megateriumAFS044352	soil	scaffold	5.1	USA: IA	99.35	0.38
GCA_002577035.1	P. megateriumAFS042932	soil	scaffold	5.8	USA: IA	99.35	0.7
GCA_002583135.1	P. megateriumAFS032489	soil	scaffold	5.9	USA: IA	99.35	1.35
GCA_002586045.1	P. megateriumAFS030940	soil	scaffold	5.2	USA: NC	99.35	0.32
GCA_002586445.1	P. megateriumAFS029632	soil	scaffold	5.9	USA: IA	99.35	0.7
GCA_002872495.3	P. megateriumSTB1	soil	chromosome	5.1	Portugal	99.35	0.38
GCA_003382345.1	P. megateriumCHCC20162	soil	scaffold	5.9	USA:Washington	99.06	0.32
GCA_006385935.1	P. megateriumKNU-01	soil	complete	5.7	South Korea	98.49	0.65
GCA_011058275.1	P. megateriumS188	soil	complete	5.4	South Korea:Cheonan-si	99.35	0.65
GCA_014892475.1	P. megaterium83_ICG	soil sample (organo-mineral particles) near a borehole	scaffold	6.2	Russia: Eastern Thermal Field of the Uzon Caldera, Kamchatka	99.35	0.89
GCA_018615055.1	P. megateriumISL-13	soil	scaffold	6.1	Chile: Atacama Desert, between Atacama Salar and Lajia lagoon	99.35	0.41
GCA_022023815.1	P. megaterium2020WEIHUA_L	soil	complete	5.9	China	96.73	0.65
GCA_023824135.1	P. megateriumCK7	soil	complete	6.1	China	98.71	0.82
GCA_023824155.1	P. megateriumF16	soil	complete	5.7	China	99.35	0.7
GCA_023824195.1	P. megateriumKF18	soil	complete	6	China	99.35	0.47
GCA_024733515.1	P. megateriumSC114	Stafford loamy fine sand	scaffold	6.1	USA: Thompson trail, Siena College campus, Loudonville, New York	99.35	1.99
GCA_029873355.1	P. megateriumHyangYak-01	soil	complete	5.1	South Korea	99.19	0.38
GCA_029845455.1	P. megateriums92_4	soil	scaffold	6.3	USA: Cortez	99.35	0.7
GCA_029845495.1	P. megateriums92_1	soil	scaffold	5.9	USA: Cortez	99.35	1.13
